# Supplementary material for: VEGF-B is a novel mediator of ER stress which induces cardiac angiogenesis via RGD-binding integrins independent of VEGFR1/NRP activities
Source: Mol Ther. 2025 Mar 12;33(7):3242–56. doi: 10.1016/j.ymthe.2025.03.012 (PMC12265967; doi:10.1016/j.ymthe.2025.03.012)
Supplement: Table S3. Differential gene expression analysis and gene set enrichment analysis results [file mmc2.xlsx]

## Sheet: DGE Ad-VEGF-B186R127Svs.Ad-CMV
Ensembl ID	baseMean	log2FoldChange	lfcSE	pvalue	padj	gConver_Hg_symbol
ENSG00000044574	324292.627916464	4.38280853613046	0.0533966319240967	0	0	HSPA5
ENSG00000051108	10773.5955129132	3.4184779691717	0.060069557449559	0	0	HERPUD1
ENSG00000065911	5339.48243326178	3.22460289731692	0.0716293250368565	0	0	MTHFD2
ENSG00000068912	3580.56173929902	1.8933768122731	0.0473217946170208	0	0	ERLEC1
ENSG00000070540	4920.63690433796	2.05517003217315	0.0418623855495005	0	0	WIPI1
ENSG00000078081	2585.39558102292	5.02232245020623	0.101563764253644	0	0	LAMP3
ENSG00000086598	12567.2637626686	1.360749755078	0.0343170239535358	0	0	TMED2
ENSG00000090520	14471.3903348974	3.19432901367298	0.0536377312154723	0	0	DNAJB11
ENSG00000092621	2586.07536981068	4.41532155384383	0.115284320781727	0	0	PHGDH
ENSG00000099958	5455.92385845953	7.28278286966124	0.150006143658012	0	0	DERL3
ENSG00000102580	14473.8717615853	3.13990148907978	0.0799861575589799	0	0	DNAJC3
ENSG00000119729	3733.04691273795	2.43061860829008	0.0492528499177512	0	0	RHOQ
ENSG00000125459	2023.38395689746	3.16920464877954	0.0824165569657637	0	0	MSTO1
ENSG00000128590	5779.62471167116	3.38834501284923	0.0540974942760317	0	0	DNAJB9
ENSG00000134910	12123.6035407585	1.60916423971086	0.0427971053824409	0	0	STT3A
ENSG00000135069	5455.23501103261	3.78429171063708	0.0676611880119077	0	0	PSAT1
ENSG00000135269	4986.78653051015	2.75269273793206	0.0657745728856211	0	0	TES
ENSG00000140105	25383.1531536998	1.42727437243068	0.0323040977792828	0	0	WARS1
ENSG00000143870	40628.1080557622	2.23731849631557	0.0515490078963018	0	0	PDIA6
ENSG00000155660	98297.0760184103	4.24581628336664	0.0463283007796513	0	0	PDIA4
ENSG00000162298	5215.93893457201	3.0438070885477	0.0716989603327759	0	0	SYVN1
ENSG00000166598	412270.131582922	4.4883745884148	0.0526040960820371	0	0	HSP90B1
ENSG00000167004	63402.9950364031	2.43448872863685	0.0589544042366062	0	0	PDIA3
ENSG00000171867	9968.47680476583	2.05282015035727	0.0535010121382102	0	0	PRNP
ENSG00000173511	1428333.70127135	10.8100345563157	0.137590447638624	0	0	VEGFB
ENSG00000178343	1131.88979821215	3.53774975465531	0.0896609731785999	0	0	SHISA3
ENSG00000179218	133527.86883123	1.66872801271532	0.0375983025235918	0	0	CALR
ENSG00000183010	4995.76335662129	2.77125296291623	0.0579412575444244	0	0	PYCR1
ENSG00000184164	22855.3822554075	4.66911279452348	0.111617427860535	0	0	CRELD2
ENSG00000185624	111512.433906338	1.93249500285683	0.046034663840026	0	0	P4HB
ENSG00000259803	1777.78617556952	7.33610008628701	0.184832130720801	0	0	SLC22A31
ENSG00000120337	2232.70739928264	2.70001789822624	0.0723472800714821	3.85676761477417e-306	2.84460716387187e-303	TNFSF18
ENSG00000086619	1034.72555462305	3.93126297923555	0.105421443099175	3.31437826046414e-305	2.3704835061659e-302	ERO1B
ENSG00000142188	2414.44324753407	2.47654101265219	0.0675122588943738	2.49176011893221e-295	1.72972124491288e-292	TMEM50B
ENSG00000143248	1081.01244970167	-2.62745920000059	0.071928288849509	3.17650316976434e-293	2.14205222322223e-290	RGS5
ENSG00000182199	10957.0751798254	2.24413342417055	0.0616207305771806	2.89719965889148e-292	1.89943628747658e-289	SHMT2
ENSG00000100889	2753.6244497769	3.80083177267253	0.106389405162297	1.77104192525491e-280	1.12973328432071e-277	PCK2
ENSG00000153066	2821.16977594758	1.45858077442892	0.0411939029999839	5.44328504326731e-275	3.38085298924198e-272	TXNDC11
ENSG00000128165	2217.05202026181	5.97809670580604	0.170501646444693	8.0043016212275e-270	4.8440391503644e-267	ADM2
ENSG00000118705	13232.9975703296	1.20364463675031	0.0343746933288839	7.38366119512022e-269	4.35672928818068e-266	RPN2
ENSG00000102158	11011.3520483164	2.65588205766491	0.0759823268154671	1.00636757393911e-268	5.79324084880753e-266	MAGT1
ENSG00000138413	9224.15295787499	1.71370005173373	0.0491123958894623	8.37395126006811e-268	4.70576184857447e-265	IDH1
ENSG00000198855	1490.50615917569	2.61296479008459	0.0750877533394386	3.64739817337374e-266	2.00199748111551e-263	FICD
ENSG00000134684	6886.60211412479	1.44967027598606	0.0416759402997355	9.25836711669589e-266	4.96627228836946e-263	YARS1
ENSG00000129910	2710.55795527388	7.70960507484389	0.223677043838448	7.52815864883651e-261	3.94843556510754e-258	CDH15
ENSG00000163661	20522.5638425337	3.37613154372979	0.0990492305961967	8.08674965318919e-256	4.14920576770807e-253	PTX3
ENSG00000260916	2002.25331511037	2.37006174012284	0.0695920062331507	3.85303416788801e-255	1.93487898788283e-252	CCPG1
ENSG00000163902	13638.0565041476	1.60419889968548	0.0471298261013191	1.04749063948671e-254	5.1505987652428e-252	RPN1
ENSG00000103855	7414.32564317952	-1.83916038223496	0.0543546843322206	4.96912450229169e-252	2.39349543883854e-249	CD276
ENSG00000075643	1009.62997182108	3.79536174138695	0.112398372761381	3.38142101535471e-251	1.59616597608804e-248	MOCOS
ENSG00000150403	3618.55543873493	1.76766830552746	0.0525428763421237	7.08187778666192e-249	3.27738195138813e-246	TMCO3
ENSG00000115107	2085.62720858136	2.36960269227938	0.0707665567525168	7.77443829360355e-247	3.52869793472367e-244	STEAP3
ENSG00000138080	4055.83300472425	2.9184468544615	0.0879286186651182	1.28963181111106e-242	5.74299811431004e-240	EMILIN1
ENSG00000196517	1010.92576723687	6.57499615671529	0.199271320938673	2.15141072217855e-238	9.40325849349224e-236	SLC6A9
ENSG00000070081	12743.4727357865	3.05704189397926	0.0935449642570378	2.714153492759e-235	1.16471728611087e-232	NUCB2
ENSG00000124783	8532.67361753362	1.39522452585732	0.0436017767648935	2.01841604690544e-225	8.50690277483254e-223	SSR1
ENSG00000077232	13178.0387821945	2.06131899292993	0.065005616995197	1.17193977105703e-221	4.84591270282385e-219	DNAJC10
ENSG00000094804	1048.89439795997	2.83013537075285	0.0892748846715283	1.19084372834414e-221	4.84591270282385e-219	CDC6
ENSG00000136026	12289.3255983249	1.05740773880738	0.0334330091613865	3.37673578091223e-220	1.35080877798458e-217	CKAP4
ENSG00000135842	5660.32702994634	4.84926824608441	0.154701536979714	6.75645816839261e-217	2.65776542817337e-214	NIBAN1
ENSG00000167842	1378.23546340446	2.29666880704349	0.0732936820268328	1.64238609303497e-216	6.3546879619363e-214	MIS12
ENSG00000120053	3258.94327701739	3.18150304285752	0.101711579529307	4.5454620298804e-216	1.73035475531028e-213	GOT1
ENSG00000175224	3016.35841952889	1.20178128658663	0.0389004558657458	3.02738043063705e-210	1.13416242736342e-207	ATG13
ENSG00000198380	7912.10336302856	2.16279801755488	0.0701027857670615	5.64663271281058e-210	2.08237227012118e-207	GFPT1
ENSG00000113739	4646.69508493506	4.25895881803361	0.138238802780703	1.92817217276715e-209	7.0013414802539e-207	STC2
ENSG00000005469	1005.44447322205	-3.92650880265637	0.128560393971894	1.61636545117912e-206	5.78022081495903e-204	CROT
ENSG00000165195	696.133847711229	2.71218877899438	0.0887828217830102	1.00926385700313e-205	3.55532023178923e-203	PIGA
ENSG00000120254	3307.42122313062	1.31842779297773	0.0432130614778235	3.98886956716664e-205	1.38448969888628e-202	MTHFD1L
ENSG00000163703	3058.59388681791	1.96619786460003	0.0648423599587477	1.78688165212034e-203	6.11217112367307e-201	CRELD1
ENSG00000115902	1956.39846893258	2.97003796127381	0.0981498062511606	3.82295169234925e-202	1.28899008346896e-199	SLC1A4
ENSG00000049249	1077.26941681924	5.80623560549971	0.192206573881949	2.08793368706112e-200	6.94076209605868e-198	TNFRSF9
ENSG00000165272	2549.1098676137	-3.36950737176367	0.112131348697731	2.28699115753546e-200	7.49688406946553e-198	AQP3
ENSG00000072682	3987.40753247034	1.60841561028445	0.0535222647870706	3.32200488562804e-199	1.07405423713141e-196	P4HA2
ENSG00000187735	3572.86862085671	1.81858441070498	0.0607574945092141	2.38614785558758e-198	7.61052184967272e-196	TCEA1
ENSG00000025796	6183.62825171949	1.4662927378565	0.0490859756254012	6.23773681425002e-197	1.96297419053239e-194	SEC63
ENSG00000119523	2237.11052812419	1.41361178240222	0.048161565065781	2.43102132137578e-190	7.54960068777778e-188	ALG2
ENSG00000141627	1839.80757141137	1.67735668664779	0.0575638441938131	1.5995678324548e-187	4.90298701059715e-185	DYM
ENSG00000136010	2142.09273021522	5.78907721959125	0.198784976866792	2.29497806458577e-187	6.94436824107093e-185	ALDH1L2
ENSG00000137507	1631.55805919967	-2.07010386108833	0.071242657475112	4.50477346929515e-186	1.34584384078866e-183	LRRC32
ENSG00000108846	1014.2762972522	3.22662479242607	0.1115040165386	2.22981562188645e-185	6.57851353847049e-183	ABCC3
ENSG00000172432	5356.9187060877	1.79656186229453	0.0622377548723283	1.11814633422944e-183	3.25808515808436e-181	GTPBP2
ENSG00000106105	15340.4815520224	1.8770156738038	0.0654504986961661	8.48781889630573e-182	2.44304270232449e-179	GARS1
ENSG00000235513	556.820302853118	3.62664396428616	0.126376689231464	1.02223763549525e-181	2.9068497196336e-179	NA
ENSG00000153879	2008.85584924058	1.86876591842216	0.0654400933919029	2.66703769772176e-180	7.4937409216225e-178	CEBPG
ENSG00000135506	25607.9022285504	1.64055063774431	0.0577970310290495	2.31561421772324e-178	6.42977961961221e-176	OS9
ENSG00000149428	76869.5855221487	3.8329609874308	0.135308609610572	1.00901083453704e-177	2.76914810659806e-175	HYOU1
ENSG00000184005	2171.52838764843	1.42865923901317	0.0504004630069299	1.44385158698231e-177	3.91698679953522e-175	ST6GALNAC3
ENSG00000166123	1240.39011180378	2.02433521740425	0.0720457511954072	1.91600004848306e-174	5.13879922094286e-172	GPT2
ENSG00000172613	1429.99718160794	2.31553743063757	0.0826252170242168	5.78130835238819e-174	1.5331510082367e-171	RAD9A
ENSG00000167077	814.639456505118	5.49299723501448	0.196771386207247	3.38773061064016e-172	8.88413531914768e-170	MEI1
ENSG00000023318	4277.17384495392	1.86704237541762	0.0673048365328388	3.78624760098064e-171	9.82011163498299e-169	ERP44
ENSG00000176046	2897.08333637763	5.29735986619932	0.191841379463155	4.85020885307421e-169	1.24428944945932e-166	NUPR1
ENSG00000197930	4125.60241625475	1.43277402775586	0.0519006672000648	1.27186885406455e-168	3.22781168748726e-166	ERO1A
ENSG00000104805	24906.9191655973	1.76564282636995	0.0643360732296468	2.42074877943163e-168	6.07813964810056e-166	NUCB1
ENSG00000140044	875.718276188645	4.31647812038853	0.158194366065734	8.56759056957197e-165	2.10637783982331e-162	JDP2
ENSG00000154734	5195.54506877835	-3.53716926778256	0.12948047324933	8.53297310863696e-165	2.10637783982331e-162	ADAMTS1
ENSG00000101255	7519.79987007042	2.48326506424484	0.0911467171202817	1.77747918440399e-164	4.32495502168072e-162	TRIB3
ENSG00000148248	14532.7974676312	1.08399990396569	0.0398463750682143	8.00523268171023e-164	1.9279540995278e-161	SURF4
ENSG00000070669	3202.28889753089	4.41441537361998	0.162507435714399	1.03202914468355e-163	2.46039917907283e-161	ASNS
ENSG00000166986	6447.74546132649	1.54440626035053	0.056894333163139	2.04299277203653e-163	4.82187154056063e-161	MARS1
ENSG00000125827	1967.8168769945	1.66932945568255	0.0616533776031774	5.21817611976255e-163	1.21939992850134e-160	TMX4
ENSG00000117143	2855.73242002071	1.6269812862506	0.0601921876531715	9.61281711118837e-162	2.22433048488498e-159	UAP1
ENSG00000149679	1161.4940330178	2.39098852562842	0.0886462444657131	2.66938606358739e-161	6.11678154104753e-159	CABLES2
ENSG00000013375	3023.87230261283	1.59362769383138	0.0591070191027986	1.57808936563308e-160	3.58135242381462e-158	PGM3
ENSG00000175197	5466.05510406897	4.32414686436225	0.160931779969715	2.20835354763197e-160	4.96395813630569e-158	DDIT3
ENSG00000167861	2534.9940685793	2.3738049759773	0.0882692527873847	2.39250108261794e-160	5.32715193886308e-158	HID1
ENSG00000113013	11863.8589256201	1.36188670022915	0.0507013108487863	1.79040283079426e-159	3.94926052452395e-157	HSPA9
ENSG00000066855	1182.87881841581	1.6292149049702	0.0608719772814339	7.40144131814712e-159	1.61748905547137e-156	MTFR1
ENSG00000101310	3366.62953038161	1.48034520085651	0.0554006432251349	2.56719143971655e-158	5.55879379451285e-156	SEC23B
ENSG00000128228	9804.21545452809	3.69568908478994	0.138496119311057	3.42567046709491e-158	7.35024312403401e-156	SDF2L1
ENSG00000162511	8319.22767528461	-1.5455822915709	0.0579906422016621	5.06396099013476e-157	1.07675321882127e-154	LAPTM5
ENSG00000196352	1824.58869138781	1.55922246443358	0.0586980055436103	7.40232922833796e-157	1.55990870042172e-154	CD55
ENSG00000173540	5175.60735414337	1.7103915735123	0.064835470803907	1.31291845572933e-154	2.74225676036493e-152	GMPPB
ENSG00000196365	8462.04975940748	1.29247544388018	0.0489961519333239	4.01233172605093e-154	8.30693450861877e-152	LONP1
ENSG00000115602	739.658838117584	5.48273840219023	0.207561920326294	6.27894982546476e-154	1.28865890244017e-151	IL1RL1
ENSG00000184575	6483.67559409497	2.10085407929761	0.079753739775686	6.71839202975524e-154	1.36696110936451e-151	XPOT
ENSG00000133318	5480.84466685614	1.67152614734682	0.0635405001188319	1.274539690265e-153	2.57108425381491e-151	RTN3
ENSG00000112715	523982.714159721	3.19233208540436	0.122951750861124	9.26925346023777e-150	1.85400779803841e-147	VEGFA
ENSG00000002587	700.489618493974	-3.22624992038464	0.125336450297749	4.87047690487279e-148	9.65991562258888e-146	HS3ST1
ENSG00000106537	1188.29956542969	-2.67873344901678	0.104195025603151	1.05579932291469e-146	2.07658130161938e-144	TSPAN13
ENSG00000163053	252.046660579871	-4.36789091768598	0.170072419377294	7.33875666323271e-146	1.43148210550098e-143	SLC16A14
ENSG00000071537	16125.1442701951	3.8637303365886	0.150930127859895	9.79334280997205e-146	1.89461046722099e-143	SEL1L
ENSG00000173320	335.043561603807	5.14297074508017	0.200421882726118	2.43599136127421e-145	4.67433074055235e-143	STOX2
ENSG00000101104	695.973365617994	3.28390545221037	0.128696647332819	1.13640872254497e-144	2.16302569915375e-142	PABPC1L
ENSG00000134970	3615.95659132979	1.80698637591441	0.0712736315312373	9.98430520252501e-143	1.88519657111996e-140	TMED7
ENSG00000125746	1939.00321126528	1.86586421865946	0.073593420399845	1.014858389388e-142	1.90100696082029e-140	EML2
ENSG00000169116	606.439914574149	7.51092964554886	0.298936639055523	2.53190477272604e-139	4.70535562565985e-137	PARM1
ENSG00000149257	49443.2409760658	1.06341950044983	0.0426346512744419	1.34590500793277e-138	2.48172265603353e-136	SERPINH1
ENSG00000205710	721.319021063462	4.09853678707437	0.16420136162151	3.78642153552484e-138	6.92768380476413e-136	C17orf107
ENSG00000114948	762.81570304209	1.54376205031534	0.0619449394062412	6.83386712640607e-138	1.24071486090335e-135	ADAM23
ENSG00000163040	534.4798619309	-2.62483758798155	0.105631773798396	1.58132554672775e-137	2.84904164533347e-135	CCDC74A
ENSG00000133872	8792.42840517474	1.01297272012719	0.0406769779112591	1.87334862549593e-137	3.34960411052689e-135	SARAF
ENSG00000031698	10651.7022355384	1.34013544781056	0.054107906050275	4.23138357918649e-137	7.50895603277892e-135	SARS1
ENSG00000169851	697.57550692196	3.17085337928195	0.128069085391597	2.323518195819e-136	4.09251316848657e-134	PCDH7
ENSG00000119899	2398.51410780179	-1.38907397569707	0.0561158808881069	2.87956669655174e-136	5.03433579051956e-134	SLC17A5
ENSG00000065802	1161.6942100923	2.34468181445305	0.0952845771259924	9.50445240454626e-135	1.64944180626545e-132	ASB1
ENSG00000174564	391.464354439777	5.59041713450406	0.226274699688044	1.08694278274549e-134	1.8725564641138e-132	IL20RB
ENSG00000172216	2890.28729951734	3.52076527391826	0.143302699836987	1.86640978980107e-134	3.19210172890469e-132	CEBPB
ENSG00000163683	1586.7072899888	1.76797744348639	0.0719036230170301	2.12073624286588e-134	3.60097962619571e-132	SMIM14
ENSG00000100336	250.048262200644	-4.41277537841718	0.179761598004709	5.05073963552567e-134	8.51482549126263e-132	APOL4
ENSG00000105281	6025.32661397637	2.29549881772603	0.0935071177793637	8.48452630258234e-134	1.42022545952871e-131	SLC1A5
ENSG00000138073	2853.9145244931	1.45176713024072	0.0592367308310589	1.95915885387739e-133	3.25634276543761e-131	PREB
ENSG00000119777	5343.50456854037	1.01453683196857	0.0413726990547758	2.83241403130376e-133	4.67486964803016e-131	TMEM214
ENSG00000161040	686.795241223676	2.4825359281141	0.101623427234878	9.92730239507819e-133	1.6271124383933e-130	FBXL13
ENSG00000120457	1781.66389428868	-3.25771450723211	0.133752694462008	4.09171891565084e-132	6.66018964463387e-130	KCNJ5
ENSG00000100664	9136.55885714079	1.11656720009745	0.045994858119014	4.02616518584839e-131	6.50859936413656e-129	EIF5
ENSG00000026559	457.35880176286	4.21536682189418	0.173875120323756	1.12508659809718e-130	1.80641455022378e-128	KCNG1
ENSG00000089820	1518.58992956499	1.77573499954393	0.0734071951618848	6.34930194200732e-130	1.01254205699498e-127	ARHGAP4
ENSG00000147535	2871.12602443575	1.65708376159236	0.068693765735955	8.60416614939977e-130	1.36292301649754e-127	PLPP5
ENSG00000184205	3149.30920368702	1.75452977213326	0.0728252528537317	3.80478083321418e-129	5.98669581503474e-127	TSPYL2
ENSG00000095303	2304.12051744762	-2.45002875158083	0.102988446033967	4.68543802092883e-126	7.32355683244783e-124	PTGS1
ENSG00000147113	2426.05125694172	-1.79717160675446	0.0757466694429666	3.09863216010496e-125	4.81144185807876e-123	DIPK2B
ENSG00000231074	817.502598987742	1.94308411381389	0.0821662596874704	1.95868244518626e-124	3.02149170400562e-122	HCG18
ENSG00000166471	1303.27681977275	1.82257125313954	0.0774266503214731	2.45126794482022e-123	3.75680688530174e-121	TMEM41B
ENSG00000106638	1392.28884228652	1.43657019319331	0.0610456865256754	2.81861631818251e-123	4.29193434462862e-121	TBL2
ENSG00000166401	1578.48992213477	1.61160473697441	0.0685803847525307	7.00877651866638e-123	1.06039194483054e-120	SERPINB8
ENSG00000137834	541.174602365556	-1.81715028370914	0.0775476566117708	3.40803260139458e-122	5.12333665338311e-120	SMAD6
ENSG00000169744	2598.57399790317	-1.8800457382936	0.0802763034128023	9.85218568281176e-122	1.4717170030742e-119	LDB2
ENSG00000011523	782.55566923571	-1.80525236035223	0.0773999357525731	2.37112267974997e-121	3.51970047090936e-119	CEP68
ENSG00000108448	1405.53111895596	2.43672266059062	0.104523010060551	3.27973067593499e-121	4.8380127133386e-119	NA
ENSG00000182858	1021.66318005713	2.29200730713746	0.0983453334899895	4.12548204081664e-121	6.04780292716486e-119	ALG12
ENSG00000196169	1110.71445506713	-2.07215657849949	0.0891361250673421	1.74052556664849e-120	2.53579533481714e-118	KIF19
ENSG00000119711	531.949772826099	2.41778185451987	0.104241564328694	3.57382332892275e-120	5.17480847909415e-118	ALDH6A1
ENSG00000168386	2409.38988793537	1.20908671856326	0.0520069190258789	3.81942690561123e-120	5.49671425769733e-118	FILIP1L
ENSG00000196305	9139.19440710603	2.05594637565223	0.0886230168225314	4.90019609775714e-120	7.00935929086449e-118	IARS1
ENSG00000170537	465.032988722539	-1.83743154591395	0.0791855934904643	5.8310306564858e-120	8.29060153942035e-118	TMC7
ENSG00000178878	1429.31309488292	-1.98211550838933	0.0860965923762273	5.08160009828963e-119	7.18179194729532e-117	APOLD1
ENSG00000182934	9180.19995976572	1.17704872288884	0.0510302352271066	7.72793680128302e-119	1.08568312133263e-116	SRPRA
ENSG00000115275	4442.02113888714	1.05503542971203	0.045732949026087	1.22819113070179e-118	1.71525248916116e-116	MOGS
ENSG00000049656	4749.855332367	0.878525304125497	0.0382069845493479	1.97570635120735e-117	2.74297772359976e-115	CLPTM1L
ENSG00000169683	761.611701717449	3.05157886574989	0.13313629786697	2.11480192673388e-117	2.91892134940193e-115	LRRC45
ENSG00000074935	517.490656888412	2.41615920071997	0.105466998704925	6.59801010225303e-117	9.05385083914976e-115	TUBE1
ENSG00000145708	206.159185334425	-5.18841900698144	0.227079071684705	1.6423730623317e-116	2.24065254434409e-114	CRHBP
ENSG00000187513	1921.35657362574	-4.49223896798252	0.19814204711724	2.2582305191137e-115	3.06314693747825e-113	GJA4
ENSG00000105825	1745.83918573538	-2.9120651019837	0.128530200021954	2.11584235829474e-114	2.85360636231272e-112	TFPI2
ENSG00000153714	488.466565233466	2.5769653995718	0.113993566776693	3.63206454247673e-114	4.87068109838272e-112	LURAP1L
ENSG00000159167	307.310271630494	-4.73751483255323	0.209302816398717	3.82510112478619e-114	5.10056704786461e-112	STC1
ENSG00000133800	1296.88039711163	-2.95496157166255	0.131323305964156	2.75690026819488e-113	3.65552584999638e-111	LYVE1
ENSG00000134109	5998.96117542013	1.98611289116511	0.0884735977551272	1.46775540505632e-112	1.93530519944912e-110	EDEM1
ENSG00000091879	1510.23662070471	2.47005148189261	0.110191698551331	1.7102944014452e-112	2.2425760257172e-110	ANGPT2
ENSG00000196937	3899.63923888018	0.796934758169912	0.0354681470448421	5.28739703412702e-112	6.8946488839484e-110	FAM3C
ENSG00000136868	3678.33260274711	1.65701023763214	0.0744877062285971	1.60540661029181e-110	2.08191246242348e-108	SLC31A1
ENSG00000124772	318.294813703308	-1.9765487056385	0.0897498995286132	1.5348804623595e-108	1.97957643019721e-106	CPNE5
ENSG00000134490	378.185728139643	2.53619083132954	0.115106238107591	1.59333616749334e-108	2.04380001223793e-106	TMEM241
ENSG00000110619	3448.38471185076	1.43056955531807	0.0649283743686833	2.30132620552599e-108	2.93599465420673e-106	CARS1
ENSG00000147852	339.235168966947	2.85649436189984	0.130574309002171	2.79587592674566e-107	3.54775610876618e-105	VLDLR
ENSG00000116761	289.43642961903	2.93389246603152	0.134140496209798	9.70959633673543e-107	1.22548605743117e-104	CTH
ENSG00000146733	1305.20420805811	1.61799336365087	0.0740413949929176	2.38756081920392e-106	2.99740481142824e-104	PSPH
ENSG00000067167	12100.5764035569	1.20467979548575	0.0553165094036003	2.5052640087517e-106	3.12853127696072e-104	TRAM1
ENSG00000244405	595.422519105409	2.69845850332478	0.124347982923058	1.96187155876531e-105	2.43705750157784e-103	ETV5
ENSG00000198496	274.242900050891	2.50312336753205	0.11533206164711	2.46273354153187e-105	3.04321659933169e-103	NBR2
ENSG00000169764	1917.72734676429	1.10937116472365	0.0511354890407502	5.09572838467189e-105	6.26403027786594e-103	UGP2
ENSG00000155304	3514.5085729003	2.43453138781375	0.112603251873344	1.70776666565654e-104	2.08843050999097e-102	HSPA13
ENSG00000143554	1111.08726310244	-1.56713615971668	0.0725005038022441	1.78422186498842e-104	2.17068064213694e-102	SLC27A3
ENSG00000152154	521.488135908929	-2.60362936295409	0.120700055628802	2.41259614007262e-104	2.92010738964072e-102	TMEM178A
ENSG00000115806	4846.51011954117	0.869506263719371	0.0402933011336047	4.05693787528644e-104	4.88529835369951e-102	GORASP2
ENSG00000092929	1049.09074596756	2.76072602919649	0.128359460802344	1.04180055905157e-103	1.24815110633174e-101	UNC13D
ENSG00000163947	1869.55186054711	-2.66203512684621	0.12376621708791	1.37059394904403e-103	1.63377567602713e-101	ARHGEF3
ENSG00000255874	498.548784627965	2.42850078926345	0.112993165586597	2.58274034007056e-103	3.06320791489173e-101	PRECSIT
ENSG00000146674	1244.35165739828	2.52033122024511	0.117431410826217	2.97016038156842e-103	3.5050862662889e-101	IGFBP3
ENSG00000174780	4543.26957266527	1.18513941195909	0.0552103262456478	3.1907727757913e-103	3.74669746538439e-101	SRP72
ENSG00000120742	12974.6831480553	2.09760317753011	0.0977318844614552	3.48634960216584e-103	4.07350610447119e-101	SERP1
ENSG00000176142	1445.62852124676	1.22501318928617	0.0569574076199553	3.55423561193288e-103	4.13236792674088e-101	TMEM39A
ENSG00000153989	1768.62030696953	1.53443104565414	0.0715055164897142	6.04685680147137e-103	6.99597618766311e-101	NUS1
ENSG00000106003	383.225320006756	-2.6741732104455	0.124960258303596	1.70583062006472e-102	1.96395191681793e-100	LFNG
ENSG00000169359	3704.15649630657	1.73990410055477	0.0814246216992564	2.07703938834969e-102	2.37972250698201e-100	SLC33A1
ENSG00000179918	3277.84902118216	1.26083003802915	0.0590322458450901	4.52630047533869e-102	5.16085718932095e-100	SEPHS2
ENSG00000254858	1526.02257582202	2.73391738273409	0.128104924129449	4.92260301119537e-102	5.5857344360689e-100	MPV17L2
ENSG00000091972	168.194615212578	-3.07331318002905	0.144043747333368	6.03960352298902e-102	6.82041733730081e-100	CD200
ENSG00000154305	4031.41417212641	2.15045928032202	0.101060413971424	1.79414208188004e-101	2.0164448293587e-99	MIA3
ENSG00000075213	256.420509960589	3.94292928929195	0.18555257522993	5.26919342160219e-101	5.89400488799312e-99	SEMA3A
ENSG00000144867	2436.0489081093	1.74784025235322	0.0823224126128114	6.01691174587108e-101	6.69863919934195e-99	SRPRB
ENSG00000100297	840.241630518126	-1.61544812521347	0.0762457936347746	1.26827349600293e-100	1.40534230294184e-98	MCM5
ENSG00000197157	14648.7399627948	0.842191989470725	0.0397676290800883	6.5876377253655e-100	7.2654871772933e-98	SND1
ENSG00000108984	330.025210562222	3.46069587364864	0.163959301074854	6.61885359522142e-100	7.26596197927516e-98	MAP2K6
ENSG00000115677	36998.5016706157	1.3290796999166	0.0628917309061717	7.41478888629219e-100	8.10202996732723e-98	HDLBP
ENSG00000162981	335.870353025084	-2.4769122722685	0.11768380950264	2.74586416835435e-99	2.98653853002302e-97	LRATD1
ENSG00000146242	343.158456424318	2.79862522652435	0.133416494647434	1.18177460123008e-98	1.27946074028588e-96	TPBG
ENSG00000181789	8280.91518255898	0.902445580815572	0.0429821901657518	3.90488699518493e-98	4.18923376637977e-96	COPG1
ENSG00000240583	822.12433044434	-3.57170770455364	0.170899341656427	3.89869512632189e-98	4.18923376637977e-96	AQP1
ENSG00000181982	1128.21703033177	1.71738498527802	0.0821582397051769	6.3051393119247e-98	6.7336605447985e-96	CCDC149
ENSG00000168003	16962.2669373668	1.58772685252346	0.0759567227740123	7.55818895361324e-98	8.03551241816125e-96	SLC3A2
ENSG00000177683	626.62151180956	1.87275463939335	0.0898187518413941	1.94050201973525e-97	2.0537994919189e-95	THAP5
ENSG00000158859	1203.24757587891	-3.26052111840339	0.156941170831309	5.46679198610066e-97	5.76014394892624e-95	ADAMTS4
ENSG00000270547	1093.29542169482	1.69301556805997	0.0813240474069396	5.68325943508786e-97	5.96161285275305e-95	LINC01235
ENSG00000144591	2140.89644601273	1.98049430309447	0.0958721330373949	9.19676577830166e-96	9.60451619024229e-94	GMPPA
ENSG00000133597	1177.41139065263	1.69890010115956	0.0822335518818025	1.04287057028921e-95	1.08430974449189e-93	ADCK2
ENSG00000133134	385.821746628987	4.93554208345962	0.239807962933271	4.13126994783195e-95	4.27658918020744e-93	BEX2
ENSG00000142173	1988.14622603498	1.60648497930524	0.0784033824072967	3.80590801017869e-94	3.92257820332915e-92	COL6A2
ENSG00000176641	871.483498055676	-2.47959611226895	0.121476477602817	5.84753231786976e-94	6.00058512027661e-92	RNF152
ENSG00000134107	3441.63802985732	1.33654564027688	0.0654703354249482	1.66676779039776e-93	1.70298932419775e-91	BHLHE40
ENSG00000157557	7789.37504438199	-1.03530079485888	0.0509737688717714	1.87268122359293e-93	1.90513026893278e-91	ETS2
ENSG00000059728	1801.32531014947	2.22479473419276	0.109192080319585	2.10857090457975e-93	2.13590087939447e-91	MXD1
ENSG00000162551	179.352706721683	-5.46279220825326	0.26768119045009	2.47371894457947e-93	2.49507327051131e-91	ALPL
ENSG00000023909	3634.70989461025	1.18616935288177	0.0581300605750589	3.29422657849743e-93	3.30852492364665e-91	GCLM
ENSG00000074695	8680.94538994919	2.20092285527024	0.108072337840849	6.09143024700479e-93	6.09194646990708e-91	LMAN1
ENSG00000013588	334.471007740409	2.63306698352988	0.129592508405333	1.45372793949599e-92	1.44771674379681e-90	GPRC5A
ENSG00000143850	695.716334287466	2.2415849214733	0.110464063921937	1.54952754068473e-92	1.53663651324542e-90	PLEKHA6
ENSG00000166974	5146.70011497985	-1.75709110615703	0.0866625409953625	1.90486160231627e-92	1.88111060827902e-90	MAPRE2
ENSG00000115008	1570.1650175522	2.75613574671406	0.136167754682686	4.88295835737045e-92	4.80198263127739e-90	IL1A
ENSG00000158270	4175.01772890327	-1.71037528526666	0.0846348863536446	5.81474658794527e-92	5.67105987473902e-90	COLEC12
ENSG00000184702	1962.43071707807	2.90361518099425	0.143688447427671	5.80141918738388e-92	5.67105987473902e-90	SEPTIN5
ENSG00000182325	1021.94316248298	1.84733264847053	0.0915605877383585	1.950317416866e-91	1.8942959536161e-89	FBXL6
ENSG00000013297	7963.310971253	1.82288487357258	0.0905205311598932	4.14344164335639e-91	4.00793072403678e-89	CLDN11
ENSG00000197860	992.322340836852	1.92187293454997	0.0955333494947836	6.57164457413851e-91	6.33077368321703e-89	SGTB
ENSG00000185633	397.047421465117	7.61517885923983	0.375411147217398	1.40886448640776e-90	1.3517081141543e-88	NDUFA4L2
ENSG00000138709	860.855231048019	1.83374945314904	0.0916156706927045	4.96132718615888e-90	4.74077911934097e-88	LARP1B
ENSG00000167881	4257.05843748323	0.926755268112295	0.0461869683175796	7.07363613543137e-90	6.73193387372787e-88	SRP68
ENSG00000186104	548.188115618573	2.47909645274722	0.124478071260253	2.39299157837008e-89	2.26824848324058e-87	CYP2R1
ENSG00000178104	818.17964631213	2.02890760726858	0.10188127734256	4.01130950101425e-89	3.78699707371753e-87	PDE4DIP
ENSG00000114738	785.497984207522	1.37223564097343	0.0689145680333436	6.29758436949296e-89	5.9217365055288e-87	MAPKAPK3
ENSG00000167325	772.618429492659	-1.24011863749475	0.0623531164031625	1.4562866713268e-88	1.36393960383552e-86	RRM1
ENSG00000162407	1065.71940342308	-2.01537224109756	0.101752468245234	1.81452181177816e-88	1.69274086172285e-86	PLPP3
ENSG00000196611	120500.374714267	2.23991463307623	0.113088849896662	2.47977717970699e-88	2.30424019667104e-86	MMP1
ENSG00000116478	6091.72921621164	-0.809615446259327	0.0406713639712639	3.13045689894336e-88	2.89745269524945e-86	HDAC1
ENSG00000184588	214.016515112377	-2.56031327931828	0.129504755709068	3.84541881818602e-88	3.54529589636041e-86	PDE4B
ENSG00000244038	19302.551795049	1.03826425816383	0.0521699626150527	3.95145529672917e-88	3.6288812417666e-86	DDOST
ENSG00000101194	2024.74230738765	1.6707541270849	0.084415797758002	4.83340201207055e-88	4.42162613522826e-86	SLC17A9
ENSG00000136108	544.197203061846	-1.59177770087323	0.080744313867008	2.20584691383843e-87	2.01013123013183e-85	CKAP2
ENSG00000118217	3681.12868532531	0.974441026179049	0.049284172300198	2.77812068472448e-87	2.52189247695643e-85	ATF6
ENSG00000100196	1554.98254133343	1.67034564034018	0.0847605725137383	3.04722796088771e-87	2.75558139206405e-85	KDELR3
ENSG00000268297	181.241789032393	-3.64991802326454	0.186044224045183	7.03368382509353e-87	6.33622158930754e-85	NA
ENSG00000204713	3422.41880309871	0.984455892963336	0.0500148106903569	7.33048885051096e-87	6.57848661025702e-85	TRIM27
ENSG00000172269	1868.11462560916	1.22814340590546	0.0624786906749926	1.14521665472423e-86	1.02384104109096e-84	DPAGT1
ENSG00000197912	1978.73604298602	-1.11003666848917	0.056708691166082	4.27790374976276e-86	3.81007865290192e-84	SPG7
ENSG00000108465	2993.59643585979	1.1282368971783	0.057498579869482	4.42836258056791e-86	3.92925615137458e-84	CDK5RAP3
ENSG00000113621	2234.23709366717	1.31705504630251	0.0673154506588431	4.9806191789952e-86	4.40271812219643e-84	TXNDC15
ENSG00000233452	287.413172309415	2.77789263344554	0.142053981615899	5.48617598754183e-86	4.83151961410307e-84	NA
ENSG00000027697	2227.53387329026	0.864722556041583	0.0442478141453176	1.8461327390219e-85	1.61979274744962e-83	IFNGR1
ENSG00000102595	648.015986937023	1.6375288612448	0.083665744412564	2.11130669035135e-85	1.84559483354343e-83	UGGT2
ENSG00000108829	12893.7351184018	0.927369939219989	0.0471955288042472	2.67542040813872e-85	2.33008385508819e-83	LRRC59
ENSG00000185615	610.48177528724	8.73188143357693	0.441918116953979	2.69245466073189e-85	2.33629834200713e-83	PDIA2
ENSG00000186377	210.629809351114	-2.94081776681929	0.151380662010911	3.02096208845664e-85	2.61174898211552e-83	CYP4X1
ENSG00000102804	2347.79715610027	-0.977874161134394	0.049959440994014	3.07162847988152e-85	2.64586041540744e-83	TSC22D1
ENSG00000175130	8167.12769475619	-2.0210863907751	0.104165163505276	4.59838409488653e-85	3.94658405118225e-83	MARCKSL1
ENSG00000138801	3085.10637654185	-1.45038441875521	0.0745903844473838	5.88837320367135e-85	5.03541247655983e-83	PAPSS1
ENSG00000035681	1874.40350578972	1.11943286328136	0.057647937135787	6.08240523600859e-85	5.18256059134566e-83	NSMAF
ENSG00000133874	842.0945349753	-2.16012379165732	0.111181421880507	6.32024036909361e-85	5.3658386040053e-83	RNF122
ENSG00000172164	545.968394508924	2.96439464121432	0.153071685122586	1.21281399995156e-84	1.02597978590884e-82	SNTB1
ENSG00000212719	1101.6537304291	3.12623601533795	0.161252340108821	1.71809208826645e-84	1.44822890954517e-82	LINC02693
ENSG00000117461	840.936542170782	-2.29533246552398	0.118973653805908	2.47956643802915e-84	2.08265932634748e-82	PIK3R3
ENSG00000181852	2316.5494358136	0.801582334689054	0.0414717925485938	2.89294801329835e-84	2.42125386559815e-82	RNF41
ENSG00000134285	2594.02523000257	3.2137573190975	0.167156015468289	1.22803009901291e-83	1.02416842391883e-81	FKBP11
ENSG00000127022	46587.1630975601	1.41227218910499	0.0735052228883698	2.61084966249214e-83	2.1697631596528e-81	CANX
ENSG00000185442	249.767255968514	2.5614029114051	0.133212899718939	2.93547659870636e-83	2.43098662044447e-81	FAM174B
ENSG00000184988	647.030613042835	1.3933931366209	0.0724464534872015	4.01416781561602e-83	3.31267093650942e-81	TMEM106A
ENSG00000080031	790.042268961499	2.35071696594557	0.122470626431897	4.17850784823578e-83	3.43627673289411e-81	PTPRH
ENSG00000205363	350.77166128185	-3.50765611354705	0.183047274941276	7.35803364266755e-83	6.03001076507776e-81	INSYN1
ENSG00000174059	20875.0258905145	-2.06143285636353	0.107774490435102	1.55820561351468e-82	1.27255255675341e-80	CD34
ENSG00000121691	1685.23745394706	-1.2951290916333	0.0677755380226435	2.55622747058521e-82	2.08041657795697e-80	CAT
ENSG00000175029	3726.49226258898	0.780339614849592	0.0407180107623901	2.69481458177673e-82	2.1856705759139e-80	CTBP2
ENSG00000136943	282.178954453979	-4.47215097705137	0.234887696397176	3.63559776957345e-82	2.93860885470796e-80	CTSV
ENSG00000037637	1000.29404243327	1.27842169633825	0.0668712510113417	3.85396673231206e-82	3.10448200737301e-80	FBXO42
ENSG00000146678	111.342479749793	4.59973709320241	0.2410113589287	1.201813032929e-81	9.64802421877221e-80	IGFBP1
ENSG00000104635	8869.98185366013	2.42160297303928	0.127269942371154	1.48869748129245e-81	1.19105891367676e-79	SLC39A14
ENSG00000125304	5648.41550111818	0.578914055178425	0.0303822064938444	5.7523838655976e-81	4.58674878364306e-79	TM9SF2
ENSG00000101266	3657.47347219132	0.869081626065059	0.0458234061608215	6.67817555321066e-81	5.30701344804303e-79	CSNK2A1
ENSG00000114107	265.365724395461	2.6814327961423	0.141698796884661	7.87307992619093e-81	6.2355849804684e-79	CEP70
ENSG00000126878	4793.07390077518	-1.72850390581769	0.0911450389627349	8.85436150680922e-81	6.98931907303382e-79	AIF1L
ENSG00000166562	3239.29711474216	3.18774560615334	0.1685609088594	1.27382604722767e-80	1.00216141222225e-78	SEC11C
ENSG00000112379	1082.40898731133	3.21210933484741	0.170116828972257	1.32555884957415e-80	1.03939667666609e-78	ARFGEF3
ENSG00000170348	6602.40447215628	1.02512665832347	0.0540785413484187	1.37358266168891e-80	1.0734866881186e-78	TMED10
ENSG00000165280	24818.9465151569	0.685305752033663	0.0361558277871836	1.57936186984063e-80	1.23023428554384e-78	VCP
ENSG00000162772	1842.28251845327	2.20553603850413	0.116989800168282	2.8980959807187e-80	2.25002833345141e-78	ATF3
ENSG00000168781	296.086724385596	1.96327904291702	0.104033288976158	3.03633998152957e-80	2.34962938505118e-78	PPIP5K1
ENSG00000072849	3316.46798565825	2.0819945850859	0.11055304389794	4.65139922131502e-80	3.58765766083259e-78	DERL2
ENSG00000156639	3767.8818907628	0.771298089477917	0.0409620202753469	5.99479601723043e-80	4.60876793481018e-78	ZFAND3
ENSG00000100234	2304.44191887589	-1.4703128192795	0.0782700722363804	1.12811330029174e-79	8.64471756931352e-78	TIMP3
ENSG00000242687	300.816714898579	4.10815570669582	0.218346564972975	1.59268238211945e-79	1.21652069847195e-77	NA
ENSG00000171658	390.324947370208	2.7156048180138	0.145068825855047	2.206030029314e-79	1.67957163715706e-77	NA
ENSG00000134817	355.956142451502	-4.10390923047841	0.219639957904266	4.45740992438063e-79	3.38275848987883e-77	APLNR
ENSG00000169418	773.162541214965	-2.13664762941515	0.114418139520568	8.07962579306701e-79	6.11202974256306e-77	NPR1
ENSG00000127328	377.475850107378	1.80370625521264	0.0964979447148164	1.08475460107216e-78	8.17967351262147e-77	RAB3IP
ENSG00000242247	3092.96458795249	0.978930944897842	0.052414389904899	1.59896056333641e-78	1.20186838267089e-76	ARFGAP3
ENSG00000026950	1361.097599416	1.49791509096682	0.0803751642842729	1.90987029176953e-78	1.43100821036014e-76	BTN3A1
ENSG00000110900	354.098352631162	-1.72006655863466	0.0924984082881567	2.89451272430543e-78	2.16190788984357e-76	TSPAN11
ENSG00000169756	5282.48701196637	-1.08673435636088	0.0583483760134594	3.75453106707358e-78	2.79540827271516e-76	LIMS1
ENSG00000073150	419.70064411952	1.7079741853455	0.0919634423798792	7.363791075175e-78	5.46541499862517e-76	PANX2
ENSG00000113083	7323.56667752097	1.52031398426584	0.0825461987507323	8.88390878698897e-77	6.57297853261798e-75	LOX
ENSG00000101447	349.544623594041	-2.46417668582315	0.134162035320924	1.59285563773762e-76	1.17483058630886e-74	FAM83D
ENSG00000182973	705.793695601602	1.60280756434148	0.0870870793881086	2.23921373511897e-76	1.6464150335289e-74	CNOT10
ENSG00000125878	301.15280969722	-3.4447608229748	0.187812232959447	2.36195276873585e-76	1.7312673679411e-74	TCF15
ENSG00000113407	5118.05673719939	0.927525672500111	0.0503473928117885	2.96975407897777e-76	2.17003516322084e-74	TARS1
ENSG00000149212	255.347944209258	-2.53348132499651	0.138299638808476	5.35764316814497e-76	3.90281154489376e-74	SESN3
ENSG00000138435	933.173142980356	-2.5903249830191	0.141584487658627	5.71920436455786e-76	4.15337419730137e-74	CHRNA1
ENSG00000179044	786.77473932555	-1.66404174495491	0.0908210866781357	6.12945632119574e-76	4.43765116849269e-74	EXOC3L1
ENSG00000119820	1565.63614212614	1.12700498443243	0.0614490128677518	6.51547428290612e-76	4.7026979824205e-74	YIPF4
ENSG00000147883	643.016767737689	2.30581220043683	0.125957977558625	8.81068228532684e-76	6.33993058836232e-74	CDKN2B
ENSG00000166265	2678.30921608315	-1.39043165509606	0.0758648523766414	9.12099009753809e-76	6.54327076845271e-74	CYYR1
ENSG00000145817	2921.2507405345	0.851398700762409	0.0466934620520859	1.81853796810992e-75	1.30064039767667e-73	YIPF5
ENSG00000196998	1380.2176701622	1.48567012990683	0.0814369638794536	2.04948502388828e-75	1.46138808259248e-73	WDR45
ENSG00000145050	15754.1084510658	2.55085255324896	0.139957944939366	2.65425172126954e-75	1.88691714233143e-73	MANF
ENSG00000178752	280.023337641673	5.04644206007686	0.276542411797583	2.79505982612201e-75	1.98105111159555e-73	ERFE
ENSG00000128595	19873.1402743431	0.944632606610512	0.0516742810147106	8.08687325169754e-75	5.71456234989717e-73	CALU
ENSG00000203761	617.146616353547	3.50724509825556	0.193066830202909	8.56549420682749e-75	6.03471027670276e-73	NA
ENSG00000150967	533.11042164708	-2.04737649185035	0.112855852005528	1.41394630628813e-74	9.932131166968e-73	ABCB9
ENSG00000121895	165.796388817935	4.42804768952628	0.243141229506663	1.50631444591953e-74	1.05495648524014e-72	TMEM156
ENSG00000128965	1912.83053211698	3.66889313200461	0.202657695736078	2.21796679690994e-74	1.54877077930971e-72	CHAC1
ENSG00000102096	318.212055197752	2.21101899863973	0.122085996370682	2.39138536926004e-74	1.66494033879869e-72	PIM2
ENSG00000173040	523.853960447265	1.53126795229535	0.0844030645921604	2.46928864954353e-74	1.71412207960372e-72	EVC2
ENSG00000163938	2486.90507086482	1.35537236319617	0.0748897043457445	4.05490392999434e-74	2.80656429782189e-72	GNL3
ENSG00000054219	241.560315621491	2.53313539159471	0.139961619897571	4.34563181318705e-74	2.99899421212985e-72	LY75
ENSG00000184602	2069.9687599038	-1.42227738331817	0.0787078926137233	5.22233038219063e-74	3.59351141925549e-72	SNN
ENSG00000137713	1250.24316108045	-1.33334115506546	0.0736781380197976	7.34136281487435e-74	5.03694317315885e-72	PPP2R1B
ENSG00000137941	521.259614106519	1.66620024768512	0.0923368506745242	9.70027818933471e-74	6.63611495143994e-72	TTLL7
ENSG00000188070	1144.90080353708	-1.53065234805572	0.0848729293745251	1.77953623125639e-73	1.21389058179519e-71	ZFTA
ENSG00000152620	737.208225329748	1.30368875792661	0.0725048702983642	3.79932360849423e-73	2.58419699733951e-71	NADK2
ENSG00000166173	1500.37685623852	2.43850581954619	0.135893180989179	4.71843322913553e-73	3.20012819178324e-71	LARP6
ENSG00000066455	2004.14643324476	1.13835521862532	0.0634608562408333	7.91133291989438e-73	5.35023723711597e-71	GOLGA5
ENSG00000157693	351.772258287994	1.99221978006381	0.111201184565422	1.03143613914766e-72	6.9554159303323e-71	TMEM268
ENSG00000180340	161.948855915446	3.18336072767424	0.177578339781432	1.05790646253532e-72	7.11359211645548e-71	FZD2
ENSG00000111912	1436.32351337982	1.54832552267307	0.0864290849619077	1.09901559158619e-72	7.36902442972079e-71	NCOA7
ENSG00000149591	1214.81285163726	2.21404191618092	0.123970718775059	1.58404040039465e-72	1.05910825864347e-70	TAGLN
ENSG00000023445	516.066223549698	2.63118523780985	0.14731908551906	3.41307062537167e-72	2.27557324576334e-70	BIRC3
ENSG00000170638	1829.57749648442	1.4993579196455	0.0841360768200941	8.48615562756014e-72	5.64197873582181e-70	TRABD
ENSG00000126803	190.897758282465	-3.35561212904108	0.188977137568708	1.15292998531601e-71	7.62225588611443e-70	HSPA2
ENSG00000162595	156.068600662465	4.01868673621754	0.225422644477983	1.15156442751882e-71	7.62225588611443e-70	DIRAS3
ENSG00000215788	855.087234813605	-1.53293846906641	0.0863696513209145	2.54385041846583e-71	1.67709378705672e-69	TNFRSF25
ENSG00000163347	331.449174061689	3.04209215010222	0.171610636521471	3.44319926393318e-71	2.2636877166393e-69	CLDN1
ENSG00000154370	1080.42362354034	1.11476175510782	0.0627892577595842	4.0388452001524e-71	2.64791178927769e-69	TRIM11
ENSG00000187244	1603.15770151836	-2.02669599380655	0.114547273050763	5.42116087681918e-71	3.54432795054533e-69	BCAM
ENSG00000062524	216.365109233256	3.62123387376943	0.204611937208185	5.82895852521644e-71	3.80041655005962e-69	LTK
ENSG00000130300	822.271185151851	-2.36902500531858	0.134062118912054	5.96367255637901e-71	3.87753718114759e-69	PLVAP
ENSG00000120686	2725.67171848679	1.21790270005493	0.0687475744893137	6.88825681239691e-71	4.46639113423604e-69	UFM1
ENSG00000148848	267.017200645733	-2.72938892705982	0.154904850872292	1.40513299071937e-70	9.0860133827284e-69	ADAM12
ENSG00000166086	3447.60283873717	-1.15211854566172	0.0654411820859559	1.94505575721886e-70	1.25429524540654e-68	JAM3
ENSG00000261556	253.16116322331	2.09330396885324	0.118840513198651	2.11584357460334e-70	1.3607122628825e-68	NA
ENSG00000167772	310.074720211014	-2.87190337839188	0.163293361785249	2.44389898675745e-70	1.56741586645243e-68	ANGPTL4
ENSG00000050393	1404.64427712535	1.37390504799422	0.0780343184621136	3.83207209598936e-70	2.45107223874095e-68	MCUR1
ENSG00000152689	2682.32694495232	-1.47569933698287	0.0840107288765874	6.84345323334316e-70	4.36538333009095e-68	RASGRP3
ENSG00000052841	2198.06731490187	1.36174197663945	0.077504623584349	6.88262364080889e-70	4.37853593451136e-68	TTC17
ENSG00000082212	1732.64066405343	1.37221893340115	0.0781555549583326	1.1487112144511e-69	7.28814034502013e-68	ME2
ENSG00000100307	244.479744057081	1.79455388106205	0.102336041083561	1.34144257124704e-69	8.48813071489884e-68	CBX7
ENSG00000159267	565.840767974874	1.78948061114016	0.102139438101328	1.51598145679648e-69	9.5668968832381e-68	HLCS
ENSG00000030110	1546.67285245825	-0.983613765377896	0.0560661542446254	1.83153159893429e-69	1.15274156794792e-67	BAK1
ENSG00000065833	2237.14865887203	0.853964755010537	0.0487074953575382	3.75840418762415e-69	2.35919828819961e-67	ME1
ENSG00000087237	1151.70927567295	1.80291951031314	0.103258757653972	3.96848483311404e-69	2.48446098225882e-67	CETP
ENSG00000141232	858.673690344446	-1.02540038289015	0.0585596558192618	4.16399101021002e-69	2.59996073605759e-67	TOB1
ENSG00000135926	4880.55714573131	-0.760438007931734	0.0434189081079974	4.45441604079483e-69	2.77396114498258e-67	TMBIM1
ENSG00000123358	254.016836810237	-2.80441306818591	0.161197266017619	5.81831373918137e-69	3.61378528610944e-67	NR4A1
ENSG00000112759	3433.37479363723	-1.04116270078958	0.059610822329435	6.42607786915639e-69	3.98079500965431e-67	SLC29A1
ENSG00000155324	204.72794576373	-1.99915983576116	0.114763265668577	8.66445197499888e-69	5.35336113910795e-67	GRAMD2B
ENSG00000104738	511.570061147779	-1.60560860103873	0.092352642823634	1.26555684709339e-68	7.79887015798909e-67	MCM4
ENSG00000082996	1164.47174620643	1.01968871797607	0.0585637617827212	2.99607980751418e-68	1.84149676085807e-66	RNF13
ENSG00000254726	309.912158766219	-2.15275231152748	0.124097575011779	3.0706547096573e-68	1.8824309729177e-66	MEX3A
ENSG00000156787	163.462411094513	2.67675255906912	0.154621582539801	4.60582914087752e-68	2.81623780784951e-66	TBC1D31
ENSG00000088970	231.701303199401	2.62960504201402	0.152101175191746	4.82307716540652e-68	2.9414539343133e-66	KIZ
ENSG00000167987	1388.24387837717	1.05717036785477	0.0609717595817778	5.69996626818307e-68	3.46728360468187e-66	VPS37C
ENSG00000106080	2082.77516434835	1.51448763383248	0.0875373170360069	7.5877973042391e-68	4.60378385538949e-66	FKBP14
ENSG00000084710	259.134592138541	-2.44910373717025	0.141847825474063	8.20174989983318e-68	4.96353079835546e-66	EFR3B
ENSG00000158555	2753.76130161445	-1.69297390027883	0.0982185261641349	8.46912092743207e-68	5.11222997773023e-66	GDPD5
ENSG00000164161	12212.8660619848	-1.97121221759817	0.114403204665274	9.85615261839821e-68	5.93430903314884e-66	HHIP
ENSG00000103018	4622.95407235704	-0.949150924517661	0.0548639137686686	2.14007450109801e-67	1.28524270674085e-65	CYB5B
ENSG00000159640	3827.35344896401	-2.00739884229605	0.116859485764553	3.73564105577147e-67	2.23778173092178e-65	ACE
ENSG00000011478	725.989114211393	1.27670062823998	0.074147451761643	3.90475436679946e-67	2.33316487506838e-65	QPCTL
ENSG00000163297	3496.67097518115	0.860042170411963	0.0498784633891793	4.13523213310958e-67	2.46464012135486e-65	ANTXR2
ENSG00000091986	2357.38134436895	-1.51687412926936	0.0881941851376527	4.18284642513148e-67	2.48673907622048e-65	CCDC80
ENSG00000131871	4179.28902908998	1.94451965201215	0.113118846844149	5.9324551323297e-67	3.51803532746848e-65	SELENOS
ENSG00000198719	243.584880810549	-2.13775443239066	0.124482429050508	6.76614505843584e-67	4.00236981627075e-65	DLL1
ENSG00000137575	5032.43541060789	0.734533303947076	0.0426719764501419	8.50912013378829e-67	5.02080633494178e-65	SDCBP
ENSG00000140511	442.393359572908	-2.68758774162781	0.157403761928288	1.26354201166092e-66	7.43693729656384e-65	HAPLN3
ENSG00000060656	609.386089471422	-1.54858136655218	0.0904238935823684	1.29006235100109e-66	7.57414219112631e-65	PTPRU
ENSG00000067606	166.156744303023	4.13387304935592	0.240798876111871	1.44534966346669e-66	8.46479969159821e-65	PRKCZ
ENSG00000151468	113.893051562745	-3.12100246773031	0.182195639229138	1.51862938834712e-66	8.87195317420018e-65	CCDC3
ENSG00000107562	604.679868415481	-1.93738926197155	0.113234927957366	1.5241155671532e-66	8.88201867060487e-65	CXCL12
ENSG00000179820	4547.05107603213	1.60994598854928	0.0942977115470063	2.71512595010379e-66	1.57838430232389e-64	MYADM
ENSG00000135052	2950.11496472995	-0.71097495516764	0.0414992207905517	2.88811901895909e-66	1.67482518637525e-64	GOLM1
ENSG00000130600	224.412290340086	-3.825962104872	0.224922702370558	4.18984640363738e-66	2.42374399065317e-64	H19
ENSG00000128272	14408.9719030187	1.59728025717943	0.0936194574352777	4.34717956720766e-66	2.50860958790306e-64	ATF4
ENSG00000131584	1731.92569032322	-1.40117836536504	0.0820408796739854	6.21863229552848e-66	3.57980876680642e-64	ACAP3
ENSG00000185862	188.22488774668	2.22096523937211	0.130620995782004	7.46405796898776e-66	4.28629431104742e-64	EVI2B
ENSG00000134986	1010.30028187909	-1.41969903552773	0.0832697656794501	9.7673444399235e-66	5.59536076386103e-64	NREP
ENSG00000143575	2606.57354637855	2.20859834178364	0.130140773824897	1.96599421556306e-65	1.12352047156706e-63	HAX1
ENSG00000087074	8230.07142267477	1.17910924114503	0.0691762941780666	2.52779851025508e-65	1.44108938258552e-63	PPP1R15A
ENSG00000117411	2635.94476092603	1.03222156477437	0.0607553788671632	2.82062329038036e-65	1.60415303372427e-63	B4GALT2
ENSG00000221963	1542.70513998183	2.1136033343505	0.125216916903825	7.53085162705884e-65	4.27267211783276e-63	APOL6
ENSG00000162073	282.731510261637	-1.77498733081358	0.105578819954027	2.45464968609016e-64	1.38931994942686e-62	PAQR4
ENSG00000126785	3097.33212805713	-1.075244751197	0.0638650235836507	2.8934644139946e-64	1.63376906935647e-62	RHOJ
ENSG00000059769	369.332427794812	2.09528119809352	0.124873018415163	3.64098111862149e-64	2.05094120194999e-62	DNAJC25
ENSG00000143369	482.873794331332	-2.12486104281434	0.126914514713576	6.84680953456315e-64	3.84758091987523e-62	ECM1
ENSG00000184916	4746.48741130636	-1.80302407342577	0.107770675655727	1.0724646554789e-63	6.01242536784156e-62	JAG2
ENSG00000132170	776.201481040771	-2.20822250914609	0.13232102988548	1.97406794732513e-63	1.10407468466274e-61	PPARG
ENSG00000103381	2746.74218794035	-0.837574058592967	0.0501559074834361	3.35883858926361e-63	1.87412076557446e-61	CPPED1
ENSG00000162734	10985.476112529	-0.891197846815615	0.0529003410781598	3.399816309652e-63	1.89251095614166e-61	PEA15
ENSG00000002549	12036.790213208	-1.2485406140537	0.0749729056105205	5.74531749421054e-63	3.19061137643194e-61	LAP3
ENSG00000146094	740.526083802677	-1.62993828176235	0.0980850096305543	6.32231531380621e-63	3.5028001417008e-61	DOK3
ENSG00000180398	10518.0772069082	1.64507046269224	0.0992126715267112	1.00180520587207e-62	5.5373785641669e-61	MCFD2
ENSG00000183963	2614.40198838618	-1.2316572728251	0.0740215098007363	1.12144746132537e-62	6.18420630425265e-61	SMTN
ENSG00000247556	2809.086119114	1.12898924639695	0.0680887666871724	1.79716937265487e-62	9.88736399379959e-61	OIP5-AS1
ENSG00000084652	3752.07565396941	0.741222669301783	0.0446396949546923	2.00398734202877e-62	1.09995602898984e-60	TXLNA
ENSG00000120833	292.065385471137	-1.78280251836215	0.10780302493184	2.40927262975081e-62	1.31934228787421e-60	SOCS2
ENSG00000162236	2401.08697815978	1.22090717015093	0.0737346323140923	2.81931552773872e-62	1.54031215476132e-60	STX5
ENSG00000128606	264.290003263417	-2.35083058744818	0.142636237173205	3.20756478871492e-62	1.74838208183024e-60	LRRC17
ENSG00000181788	1329.93769121987	1.26058947648819	0.0761286858416583	3.25652627126752e-62	1.77098002429622e-60	SIAH2
ENSG00000139514	3734.39328835514	2.39809897720001	0.145428640190736	3.91651297778225e-62	2.12500090348544e-60	SLC7A1
ENSG00000042286	1031.35650368998	1.37490723584033	0.0832417288603836	5.352588365296e-62	2.89751813297514e-60	AIFM2
ENSG00000178105	1166.94620934359	2.0970536511506	0.127373557495233	8.97729188913538e-62	4.84855934021449e-60	DDX10
ENSG00000082458	152.673770880129	2.81926372815067	0.171247150594705	1.00528207286812e-61	5.41704737073819e-60	DLG3
ENSG00000123329	149.807367645315	3.25425231057041	0.197497916222016	1.05613348569502e-61	5.67810080395761e-60	ARHGAP9
ENSG00000186300	285.483773551886	2.27349439534354	0.138212418266714	1.29721167977055e-61	6.95836137862377e-60	ZNF555
ENSG00000196872	575.471764391475	-1.41511605980666	0.0861298061280179	1.90928401960826e-61	1.02183495307923e-59	CRACDL
ENSG00000115295	1727.67065377804	1.34208757851224	0.0817836556308443	2.72592213045152e-61	1.455593079704e-59	CLIP4
ENSG00000163393	119.064027869488	4.85715234311088	0.29670095979264	6.13009402027882e-61	3.26597018209076e-59	SLC22A15
ENSG00000103257	4996.41984808173	2.13037309696606	0.130530615004886	7.14399537722896e-61	3.79758060570626e-59	SLC7A5
ENSG00000140961	1293.40342229405	1.75234959636936	0.107274889612681	7.1684242934523e-61	3.802003374698e-59	OSGIN1
ENSG00000135919	3917.17643997894	0.761166427598625	0.0469274114849276	1.03544812583064e-60	5.47951718965355e-59	SERPINE2
ENSG00000088448	1188.11983518328	-1.08907944570024	0.0665618086880002	1.15156229689506e-60	6.08035197568618e-59	ANKRD10
ENSG00000081189	953.282450800879	-1.7103333709483	0.104925650845146	1.34088709342442e-60	7.06420026317033e-59	MEF2C
ENSG00000165244	122.317176018622	-2.89130828997944	0.177520562811922	1.41278272251541e-60	7.42639149594846e-59	ZNF367
ENSG00000103111	4282.97042828636	1.41036816228021	0.0865369898781059	1.62540121812389e-60	8.52504878892447e-59	MON1B
ENSG00000065485	3083.57831099222	0.942706082871523	0.0578705664334871	2.42173957448078e-60	1.26735914494225e-58	PDIA5
ENSG00000165030	654.507794350069	1.52314873200064	0.0941809558622336	2.59346980363331e-60	1.35422730764056e-58	NFIL3
ENSG00000102401	4567.58045902658	0.770141776589242	0.0472870804314749	3.74221298105983e-60	1.94975078982283e-58	ARMCX3
ENSG00000123146	370.170743851105	-1.83629481423077	0.113514284128155	7.01721342737089e-60	3.64802359719841e-58	ADGRE5
ENSG00000116044	3921.2081371494	0.787693199624691	0.0483646330681896	7.13140273154968e-60	3.69923884109968e-58	NFE2L2
ENSG00000143457	917.680803238025	1.10915429789731	0.0683539844555152	7.69148486862092e-60	3.98101811116647e-58	GOLPH3L
ENSG00000126882	1437.59791255599	-1.39843953153804	0.0862513013546258	8.72958666610536e-60	4.50843992326956e-58	FAM78A
ENSG00000006652	2010.10128210614	1.06874103994986	0.0659287168882959	9.93960971920007e-60	5.1221543360821e-58	IFRD1
ENSG00000250067	381.087262766288	2.42269423742119	0.149916740931128	1.63262504364866e-59	8.39503622662216e-58	YJEFN3
ENSG00000136840	4919.0645873263	1.19944733369941	0.0741602734451917	1.74348049513126e-59	8.94557101001914e-58	ST6GALNAC4
ENSG00000197063	4012.97437656799	0.878157033637759	0.0542890907827866	2.00553663945109e-59	1.02678255454067e-57	MAFG
ENSG00000102934	1019.63502863608	-1.58591151068332	0.0984241397335683	2.15399458271671e-59	1.10040216756017e-57	PLLP
ENSG00000250565	204.675281392706	2.12811246191771	0.131811193215946	2.39328958849853e-59	1.22000909001603e-57	ATP6V1E2
ENSG00000141429	7274.60805763136	-0.918466466368121	0.0568185632499853	2.42717340143558e-59	1.23461522889402e-57	GALNT1
ENSG00000131459	321.572468323812	1.94689502806473	0.120779548861835	2.46461560742189e-59	1.2509646788467e-57	GFPT2
ENSG00000129083	5972.90915561362	0.662736416576851	0.040926952143078	2.56426612985886e-59	1.29875127032036e-57	COPB1
ENSG00000133706	3670.56371245892	1.13297990011449	0.0703699530749258	4.09938997030077e-59	2.07181589034344e-57	LARS1
ENSG00000085063	19234.5247476792	-1.21033435792529	0.0753722378832921	8.57111545193302e-59	4.32255271146417e-57	CD59
ENSG00000076604	1884.21595037778	-1.16014546545985	0.0720813910036447	1.03619948301879e-58	5.21457999961821e-57	TRAF4
ENSG00000178860	160.496776763133	4.07008531762095	0.254072313881867	1.06986411262465e-58	5.37253889067382e-57	MSC
ENSG00000167549	715.805205901956	-1.92920212873018	0.120864370606767	1.90457432527625e-58	9.54389877392147e-57	CORO6
ENSG00000136404	1286.39548992279	0.826745371345438	0.0515052067824212	2.04972564292273e-58	1.02494967424284e-56	TM6SF1
ENSG00000084764	387.291014977072	1.52093164090234	0.0951428507931235	2.25433251261602e-58	1.12487856158062e-56	MAPRE3
ENSG00000090339	8931.15619478328	1.8666339142574	0.11693944474564	2.7343917796368e-58	1.36154250597021e-56	ICAM1
ENSG00000140945	4347.08779637823	1.34513060112269	0.0843551008204192	2.94664156828852e-58	1.46413966936307e-56	CDH13
ENSG00000109971	17569.6883298888	-0.771628008875724	0.0480461543812538	3.12710481406872e-58	1.5505447021355e-56	HSPA8
ENSG00000129128	5917.19340801347	1.03214365997923	0.0645874132029283	5.03850401920571e-58	2.49305601386359e-56	SPCS3
ENSG00000174437	19636.4237032815	1.63780733234853	0.102993477276257	6.05754130461608e-58	2.99100606425834e-56	ATP2A2
ENSG00000124126	5229.36649225142	-2.34712463041501	0.147989184773176	6.72399934399122e-58	3.31314890431901e-56	PREX1
ENSG00000175899	5871.80254839084	-1.78067919386902	0.111957715254448	6.95836013264529e-58	3.42148366355613e-56	A2M
ENSG00000125945	665.913022120254	-1.16931773336201	0.0734427280722716	8.01903439542121e-58	3.93482847818568e-56	ZNF436
ENSG00000125629	846.512047584916	1.25170898461845	0.0788241694189764	1.09322577557122e-57	5.35317733506886e-56	INSIG2
ENSG00000143882	269.62700906705	2.0533456507621	0.129295750037278	1.24541727327285e-57	6.08578436517305e-56	ATP6V1C2
ENSG00000136630	1045.02277721102	-2.37052210564254	0.149769709973279	1.26811460474235e-57	6.18389274816716e-56	HLX
ENSG00000166033	3302.86319839684	-1.35112899017743	0.0849601490978653	1.27981574055979e-57	6.22808476467879e-56	HTRA1
ENSG00000161798	227.567663858272	-2.95229529053011	0.186483513624711	1.40270335508587e-57	6.81205855694172e-56	AQP5
ENSG00000144468	580.118338646087	1.36143724205258	0.085676685958261	1.44227093558965e-57	6.98983133917594e-56	RHBDD1
ENSG00000161671	3635.41842107553	-0.854269709870459	0.0536274324564033	1.45828728363918e-57	7.05297058779754e-56	EMC10
ENSG00000022840	6392.58306596061	0.565366962132396	0.0353234782207795	2.21987100460413e-57	1.07143957976823e-55	RNF10
ENSG00000186312	604.465068111653	1.63532210786363	0.103493841128275	3.9882005548415e-57	1.92101039786467e-55	NA
ENSG00000128487	227.234915891886	-2.51627563546963	0.159673158329214	4.25445496011296e-57	2.04508443927874e-55	SPECC1
ENSG00000125207	144.306627799543	4.52925542179686	0.285820732796547	4.96176506885618e-57	2.38023534868178e-55	PIWIL1
ENSG00000123374	552.326031846057	-1.48454406506874	0.0940734348390806	5.89735318515943e-57	2.8233129792319e-55	CDK2
ENSG00000135253	169.783914234462	6.97927521986459	0.440873918797983	1.39829221980408e-56	6.68066659348502e-55	KCP
ENSG00000108468	1220.50976818558	-1.0190245111703	0.0646101377514072	1.59964263323073e-56	7.62722533929528e-55	CBX1
ENSG00000114812	2281.19752259191	-1.88110866433625	0.119917288136106	1.63933846169393e-56	7.80073918808472e-55	VIPR1
ENSG00000003096	178.645477741829	-2.55732848820457	0.163040099913614	1.70753180058276e-56	8.10888643005116e-55	KLHL13
ENSG00000163527	7002.61502930352	1.38609802182018	0.0884283355963745	3.20378152912913e-56	1.51838657932742e-54	STT3B
ENSG00000106948	2138.68834512746	1.75341541682134	0.11179844453019	3.80551712718208e-56	1.79995621714933e-54	AKNA
ENSG00000125826	3760.2641903846	0.898820230306466	0.0575621641706114	4.93315092731686e-56	2.32864456373065e-54	RBCK1
ENSG00000197746	59310.9631194602	0.679877178169942	0.0432438829042598	5.60067001251477e-56	2.63846334601544e-54	PSAP
ENSG00000159658	15083.0607881304	-1.95242544751123	0.125370395360976	7.2038273824695e-56	3.38694689006066e-54	EFCAB14
ENSG00000145354	1417.39255792914	1.96513705166868	0.126031202262333	7.72911627031715e-56	3.62669189288321e-54	CISD2
ENSG00000170876	2890.87179946231	1.02466180078069	0.0656470687064077	1.38317910446048e-55	6.4773399252929e-54	TMEM43
ENSG00000178573	170.101715663663	-2.22945153034931	0.143644934144614	2.85352379299673e-55	1.33364096162988e-53	MAF
ENSG00000198860	509.894993274996	1.66276545914454	0.107118945676312	3.37036257784913e-55	1.57208097949397e-53	TSEN15
ENSG00000131477	1377.74868113236	-2.44943245655386	0.158415209640135	4.48631714148302e-55	2.08848239000557e-53	RAMP2
ENSG00000120129	1416.97731472678	-1.39213339047643	0.0898553937753827	4.57603277120425e-55	2.12605365090478e-53	DUSP1
ENSG00000170909	136.130321561722	5.31563036695921	0.342527120904342	7.11380320018935e-55	3.29862442300332e-53	OSCAR
ENSG00000149573	1432.12964101478	-1.05311164103827	0.0677742786702282	7.40609195578592e-55	3.42742318314626e-53	MPZL2
ENSG00000137509	8840.72812730465	-1.23925080784305	0.0800265220238831	7.57819258488641e-55	3.50020550662405e-53	PRCP
ENSG00000188573	352.399079118934	3.47556642610304	0.224902475670234	7.67605490315427e-55	3.53848140281733e-53	FBLL1
ENSG00000155011	105.157448352353	-4.2767521668091	0.276821467141738	7.77078030886673e-55	3.57516485087471e-53	DKK2
ENSG00000116285	2455.23507604509	1.80333381483057	0.116626262836112	7.95907384659015e-55	3.65467044605488e-53	ERRFI1
ENSG00000179222	6168.4393916011	-0.96980004953313	0.0625735549878664	8.26616967459988e-55	3.78831333320207e-53	MAGED1
ENSG00000197976	4236.49628314113	1.08422441595759	0.069965778927132	9.19266851494678e-55	4.20475508313515e-53	AKAP17A
ENSG00000163072	796.050990951916	-1.11517734777489	0.0720528170978003	1.1706821871912e-54	5.34437930021022e-53	NOSTRIN
ENSG00000142186	3913.29058773921	0.760532019799488	0.0490624112694918	1.25197676584629e-54	5.70447019835988e-53	SCYL1
ENSG00000049759	2940.96006203956	-1.4987438235742	0.0969721254923103	1.37200217889053e-54	6.23930547710485e-53	NEDD4L
ENSG00000102996	3168.14005764033	-1.61202520928152	0.104767226009834	2.0078893589454e-54	9.11350089419796e-53	MMP15
ENSG00000213699	2576.33507215844	1.26646051518921	0.0821281938354722	2.24227205677061e-54	1.01577936821305e-52	SLC35F6
ENSG00000154127	470.209487817603	-1.61173848401284	0.10463512389731	2.29333649311426e-54	1.03692199062228e-52	UBASH3B
ENSG00000164442	2050.97392475465	1.18208515003596	0.0766490014289661	2.52305633203939e-54	1.13860756307445e-52	CITED2
ENSG00000113811	2537.86510384999	2.37569131470973	0.154376804175231	2.68968460380527e-54	1.2114873286071e-52	SELENOK
ENSG00000155846	123.770612430427	-2.37312426481568	0.154541847241211	4.12123686929377e-54	1.8527510969347e-52	PPARGC1B
ENSG00000000971	2023.58759989939	-1.62596031838342	0.105896286319838	4.46502082350343e-54	2.00348710031042e-52	CFH
ENSG00000277586	117.017399429351	-3.31583241343127	0.216564820820349	6.91685897308768e-54	3.09775532225456e-52	NEFL
ENSG00000169122	228.756407354402	2.08884862536872	0.13653617036709	8.06528524905387e-54	3.60524360697291e-52	FAM110B
ENSG00000181191	572.048367486317	1.42742236750271	0.0930512984430987	8.53864731672689e-54	3.8096248387408e-52	PJA1
ENSG00000078246	1397.32979530548	0.864520262889447	0.0562350183771753	9.05742719419738e-54	4.03346031391408e-52	TULP3
ENSG00000175309	1604.05743989059	0.723039513784191	0.0469535325579868	1.19392185272626e-53	5.30676903353017e-52	PHYKPL
ENSG00000170323	1507.69184493456	-4.50369529980996	0.29684403104441	1.86949991567354e-53	8.29397312212913e-52	FABP4
ENSG00000123689	265.650093679165	4.6894842377948	0.307337157939559	1.92871465274794e-53	8.54062349608946e-52	G0S2
ENSG00000144668	769.768346263159	-2.05705299736253	0.135615749542653	2.0419247400746e-53	9.02500144480162e-52	ITGA9
ENSG00000165810	90.8750522561731	-5.44742867938563	0.357810305437256	2.80736626689513e-53	1.23849455385531e-51	BTNL9
ENSG00000003400	1814.97961216047	-1.11747080036094	0.0733139370681299	2.8161479718654e-53	1.24005082895461e-51	CASP10
ENSG00000104341	1854.07120576659	-1.44935635630401	0.095328893582701	2.98342933347443e-53	1.31126441580379e-51	LAPTM4B
ENSG00000143162	1462.45154162851	0.933217757741289	0.0611808091130787	4.83631483875222e-53	2.12168592610093e-51	CREG1
ENSG00000157637	6567.05258498183	0.930410354284709	0.0609455510554384	4.99270887850887e-53	2.1862321883222e-51	SLC38A10
ENSG00000132780	1179.22266330428	-0.953616459738606	0.0626741715175513	7.07870053343975e-53	3.09391648130083e-51	NASP
ENSG00000141582	1772.0434726242	1.26720019830828	0.0833820771326612	7.63905587946401e-53	3.33266167961386e-51	CBX4
ENSG00000156345	140.704075773305	2.51322369280804	0.165978515826315	1.23105131537243e-52	5.36075150284504e-51	CDK20
ENSG00000134375	4606.16866241594	1.36422453263311	0.0901410435906213	1.45635145312253e-52	6.33016703436426e-51	TIMM17A
ENSG00000261824	441.194902789406	2.41384466170506	0.159839423714223	1.47986202897451e-52	6.4205337514442e-51	LINC00662
ENSG00000130363	264.631355770967	1.57793523740998	0.104174180808656	1.50913702705009e-52	6.53553249769473e-51	RSPH3
ENSG00000179562	1456.46309571805	1.55188799728961	0.102706654870857	2.07853705793186e-52	8.98491422001975e-51	GCC1
ENSG00000160209	2866.27226025479	1.37557099301644	0.0910683350441162	2.46841664288285e-52	1.06507439863476e-50	PDXK
ENSG00000171865	1008.85833138566	0.858219305093259	0.0565794440902271	2.47522728557373e-52	1.0660641312794e-50	RNASEH1
ENSG00000107443	1083.2595222099	-0.86674050249836	0.0572270187587545	2.77786795924738e-52	1.19423022903746e-50	CCNJ
ENSG00000141098	1040.12115288601	-0.933141460361831	0.0616888543978996	3.30208294480306e-52	1.41701384842258e-50	GFOD2
ENSG00000064102	1179.96174539391	0.946638238334985	0.062573875078743	3.40714910796892e-52	1.45944706436084e-50	INTS13
ENSG00000138623	134.905297276735	-2.90486965754753	0.192702685538502	3.47333147140493e-52	1.48510089471194e-50	SEMA7A
ENSG00000104980	1993.03276475707	1.10713124803089	0.0733093489813488	3.49436142269568e-52	1.49139092763948e-50	TIMM44
ENSG00000136986	2082.128213204	0.837148396974041	0.0552942957754986	3.76781972924929e-52	1.60520002255852e-50	DERL1
ENSG00000148175	9836.50904704105	-0.775383929912067	0.0512918887976551	4.25889553688674e-52	1.81114328759641e-50	STOM
ENSG00000065882	2222.09555379685	-0.943245341165223	0.0623681099946675	4.92480220582127e-52	2.09056082125528e-50	TBC1D1
ENSG00000134440	4791.21643885003	0.895426423118318	0.0598394396330488	6.708072637271e-52	2.84244040188277e-50	NARS1
ENSG00000145284	1423.52297110385	-0.928007723817906	0.0615585679959274	6.74954775676063e-52	2.85488935761764e-50	SCD5
ENSG00000187134	203.97966587102	2.34281547369307	0.15609224112249	8.41649009099363e-52	3.55359569101309e-50	AKR1C1
ENSG00000059122	3381.407392447	1.36812175913727	0.0913667297456175	9.47237779271586e-52	3.99226894042285e-50	FLYWCH1
ENSG00000116455	1874.80456499053	-1.1477734262511	0.0765129666397392	1.59377557782287e-51	6.70522124559277e-50	WDR77
ENSG00000168961	1641.99183906328	-1.78700228502462	0.119571838281946	1.8418992002207e-51	7.73532116078452e-50	LGALS9
ENSG00000074370	163.400909161404	3.72869481931387	0.249753189610276	1.90725564275185e-51	7.99556797162153e-50	ATP2A3
ENSG00000115310	25074.4322620592	0.824828719642772	0.0547478047290088	2.28164332307773e-51	9.5481109417164e-50	RTN4
ENSG00000132819	1710.41828135375	-1.37733896007653	0.0920958588000042	2.32377284170497e-51	9.70720116989747e-50	RBM38
ENSG00000211455	1593.09823143741	-1.93113168942961	0.129587691089105	3.59091381840051e-51	1.49739837353161e-49	STK38L
ENSG00000168268	6633.11567782393	1.51832536548155	0.101955890577725	5.30233630755633e-51	2.20715593529003e-49	NT5DC2
ENSG00000124019	2801.4123012125	-2.10337335935648	0.141562202878978	5.68308072149747e-51	2.36148012656309e-49	FAM124B
ENSG00000102763	335.049013268538	1.53318690401776	0.102998167094961	6.71404687507953e-51	2.78497248410592e-49	VWA8
ENSG00000017427	60.7635541330747	-3.82653587653234	0.256572021294234	7.76874034403392e-51	3.21680367719103e-49	IGF1
ENSG00000110880	7900.64221199573	-1.20719765765693	0.0810569083837761	8.78334100846291e-51	3.63055016605502e-49	CORO1C
ENSG00000101846	762.538863277156	-1.65692612154183	0.111671495611908	1.07591725149439e-50	4.4394753443655e-49	STS
ENSG00000101849	1219.47316710559	1.35209008930402	0.0910218985833142	1.13035108009189e-50	4.6559417438619e-49	TBL1X
ENSG00000280670	126.854930749494	3.46032834961794	0.232608361172628	1.20367205025604e-50	4.949314935565e-49	CCDC163
ENSG00000196876	145.995078130214	3.61021881510816	0.243915444500037	1.67554357449151e-50	6.87759642524322e-49	SCN8A
ENSG00000118292	353.657290689836	-1.94757910070595	0.131537840751321	1.79328003230571e-50	7.34808946570822e-49	C1orf54
ENSG00000156642	1120.22909076398	-0.896134168086784	0.0604083475309493	1.97150334670366e-50	8.06437122857884e-49	NPTN
ENSG00000136859	2402.71091909079	-1.27533243547349	0.0860471570465132	1.99262961522489e-50	8.1366858440377e-49	ANGPTL2
ENSG00000154144	1102.20291797446	0.813747230086898	0.0546973846294885	2.21831535875257e-50	9.04260433459037e-49	TBRG1
ENSG00000183576	2221.86362114756	0.778040428183039	0.0521757904574495	2.41826513594599e-50	9.84067133424092e-49	SETD3
ENSG00000154146	1309.04384797328	-2.15789198349193	0.146429284502324	2.82205146641033e-50	1.1464037643755e-48	NRGN
ENSG00000197496	982.754961958054	1.87032653539592	0.126629153679247	3.22838574108071e-50	1.30921581204445e-48	SLC2A10
ENSG00000087245	15373.2974194594	-1.23759551980233	0.0836802173938582	3.48814639300211e-50	1.41213089481365e-48	MMP2
ENSG00000204304	3019.53185453087	-0.84927287551815	0.0575249439917723	3.64525056115082e-50	1.47320554356647e-48	PBX2
ENSG00000073331	372.864317840905	1.33393242892998	0.0902939582527976	4.12236679447411e-50	1.66318121509706e-48	ALPK1
ENSG00000172819	553.927428494552	-1.23857752526003	0.0837751034920956	4.1899393457739e-50	1.68755884708115e-48	RARG
ENSG00000071073	1615.50808305943	-1.19066388066556	0.0807884952138821	4.23327022064926e-50	1.70210636708286e-48	MGAT4A
ENSG00000168795	573.666113073466	1.37960015075882	0.0934064740225265	4.44232419455485e-50	1.78312475578033e-48	ZBTB5
ENSG00000115604	139.821101618038	4.20893458421314	0.285510008979076	9.68506424925953e-50	3.88093185757255e-48	IL18R1
ENSG00000103423	1469.40346787896	0.957101326854509	0.0647159264580986	9.88951377456238e-50	3.95614074758002e-48	DNAJA3
ENSG00000198363	4433.63666556342	0.893981883902584	0.0606504268097088	1.28981450243629e-49	5.15096478621002e-48	ASPH
ENSG00000121940	1003.7538104723	1.18637712614503	0.0807931942749836	1.42002681721164e-49	5.66139745605222e-48	CLCC1
ENSG00000100462	1440.99830802571	0.817029739686154	0.0555125558178941	1.47939945064389e-49	5.88815949984776e-48	PRMT5
ENSG00000022267	2563.68974302781	0.759120010748267	0.051393488718371	1.54755169719185e-49	6.14904295574444e-48	FHL1
ENSG00000114166	727.45997579547	-1.47225407806165	0.100557239049141	1.75916940359001e-49	6.97813718714812e-48	KAT2B
ENSG00000159399	343.026056190974	2.49881706505206	0.170926994372505	1.79407651552202e-49	7.10466340928703e-48	HK2
ENSG00000163818	719.707902294783	1.19467931387037	0.0813815575078579	1.88770100364244e-49	7.46290101976028e-48	LZTFL1
ENSG00000196878	198.131685412507	2.33562164757124	0.159633655289966	2.71539629049357e-49	1.0717187834152e-47	LAMB3
ENSG00000166750	3327.80584835391	2.19476682829962	0.150413182541246	3.04169673923868e-49	1.19849960666964e-47	SLFN5
ENSG00000182606	4150.64760898884	-1.39826094548669	0.0956561057133973	3.07037192586852e-49	1.20778196990581e-47	TRAK1
ENSG00000160200	320.107603216984	2.80626350442629	0.192518274670675	3.81759532517781e-49	1.49921605432357e-47	CBS
ENSG00000178814	514.631287184613	1.47081040854334	0.100735929145425	3.97348851035747e-49	1.55784511331324e-47	OPLAH
ENSG00000204103	226.476069983769	-1.79501668027624	0.123403488377025	4.22865927366368e-49	1.65513791338325e-47	MAFB
ENSG00000185630	1092.01544851679	-2.00305875674824	0.13769548630251	4.42262778333413e-49	1.72819306195782e-47	PBX1
ENSG00000153721	1663.70054221527	-1.30764814941017	0.0896850807922556	5.42653813502426e-49	2.11697773657591e-47	CNKSR3
ENSG00000112473	7338.7088521883	0.717530809663431	0.0492379006353428	7.15119550063848e-49	2.78519003640379e-47	SLC39A7
ENSG00000167977	1448.19329328067	0.946588153774932	0.0648293720355406	8.4528948423159e-49	3.28674174741911e-47	KCTD5
ENSG00000148572	1109.41096364388	1.03369204385374	0.0711026213229943	1.45643122028823e-48	5.65373185217811e-47	NRBF2
ENSG00000086544	872.244338445992	1.00697729222525	0.0692172322625394	1.77599840890152e-48	6.88294161689553e-47	ITPKC
ENSG00000179262	2262.82713592449	-0.662720417478498	0.0454762950536234	2.25023035920395e-48	8.70654703900517e-47	RAD23A
ENSG00000204138	1650.14920178998	-0.773618151474336	0.0531778520042823	2.31147598674544e-48	8.92887990821044e-47	PHACTR4
ENSG00000129474	4954.51746399485	0.893952191875229	0.061300422527837	2.47711911869396e-48	9.55309892800896e-47	AJUBA
ENSG00000129467	3037.3799925627	-1.01294089888753	0.0698139269457766	2.74040989157461e-48	1.05512486559452e-46	ADCY4
ENSG00000143434	890.300315021012	-1.59152034975772	0.110151457551703	3.56287492689575e-48	1.3695598375341e-46	SEMA6C
ENSG00000108828	24226.9245654023	0.586054375449137	0.0405494327058435	3.736396416668e-48	1.4339256622146e-46	VAT1
ENSG00000128578	229.308181998385	-2.32436031676986	0.161248706170428	4.36938740201396e-48	1.6741279458171e-46	STRIP2
ENSG00000136731	6897.62414872838	1.64335134350759	0.114012657414829	4.55740229823576e-48	1.74333564089077e-46	UGGT1
ENSG00000085644	800.384283121003	1.21450318144342	0.0839687510301389	4.59623034728083e-48	1.75534350576897e-46	ZNF213
ENSG00000143013	1028.33163107963	1.61736105254782	0.11206676858908	4.764156268878e-48	1.8165366116003e-46	LMO4
ENSG00000139679	497.317429404017	-1.92712292522687	0.133889366515549	5.49961924306217e-48	2.09358086088312e-46	LPAR6
ENSG00000150991	35287.1107567908	0.700738624369822	0.0482913673587324	5.63991347536643e-48	2.14353040009015e-46	UBC
ENSG00000092108	1359.64444663612	1.14841946047914	0.0794542598708566	5.84617364599647e-48	2.21835032785866e-46	SCFD1
ENSG00000198075	172.654420650724	-2.36916549609092	0.164929952550124	6.18442601552859e-48	2.34293455567425e-46	SULT1C4
ENSG00000157514	1177.76046549952	1.29109067489018	0.0896398915436929	6.40873938069544e-48	2.42402350742266e-46	TSC22D3
ENSG00000134508	1019.23741703785	-0.944669584264225	0.0653773271893965	6.87029986731384e-48	2.59444507949346e-46	CABLES1
ENSG00000167513	221.330115124026	-2.3761800708899	0.165345618826815	9.82278739182627e-48	3.7034732910844e-46	CDT1
ENSG00000197343	317.149446790233	1.41828088143879	0.0985758969209403	1.17391971651548e-47	4.4189558451672e-46	ZNF655
ENSG00000151881	309.11818630426	1.47039474166628	0.102266153432184	1.26798529066855e-47	4.76544408126736e-46	TMEM267
ENSG00000115507	176.302126052098	-2.32156443799082	0.162133279480817	2.20310943288817e-47	8.26673908347005e-46	OTX1
ENSG00000177508	224.432563777014	2.4428211621703	0.170735951147933	2.40938657598631e-47	9.02640348673473e-46	IRX3
ENSG00000123989	205.084467860879	3.18327097700768	0.222477721841787	3.28516587289985e-47	1.2287873998761e-45	CHPF
ENSG00000109814	2237.6662311502	1.126144206184	0.0786489201779202	4.01830121816501e-47	1.5006320466951e-45	UGDH
ENSG00000145632	10582.6514979214	-0.89144292685909	0.0621183589251469	4.09950423336418e-47	1.52853868745436e-45	PLK2
ENSG00000100290	84.7961812130449	-3.16274095129202	0.222176120258199	4.80898656442511e-47	1.79024764816343e-45	BIK
ENSG00000185561	328.168415278585	1.53532589268547	0.107589640493395	5.61231869890508e-47	2.08601489655996e-45	TLCD2
ENSG00000101190	536.236365496076	-1.16075143513866	0.0814775574338644	9.56983443999334e-47	3.55137157944533e-45	TCFL5
ENSG00000124766	3149.88277696064	-1.47932519187245	0.104200956807497	1.02564285277259e-46	3.80019193267483e-45	SOX4
ENSG00000115232	229.927166663126	-3.96408899230717	0.280544435823003	1.11669850645092e-46	4.13108434941296e-45	ITGA4
ENSG00000196502	1057.67970957377	1.6621522858479	0.117031694564717	1.24913716571323e-46	4.61379270503342e-45	SULT1A1
ENSG00000100522	1233.40398647663	0.955635529902656	0.0670131077318677	1.31158956667709e-46	4.83689639886137e-45	GNPNAT1
ENSG00000159388	4199.51472478049	-1.15065783108711	0.0807770170348983	1.53457595967976e-46	5.65039965684269e-45	BTG2
ENSG00000151491	546.864166393636	1.57082259615341	0.11066578209339	1.55730635234333e-46	5.72516269906655e-45	EPS8
ENSG00000111144	1908.07858653753	-1.06795680844623	0.0750701180195503	1.73325267223714e-46	6.36208858011524e-45	LTA4H
ENSG00000085760	795.652315046356	1.07630646488342	0.075757562909792	1.81097173046558e-46	6.63704266808209e-45	MTIF2
ENSG00000187231	449.285942670209	-1.33037685642142	0.0938449499359537	2.2752370917569e-46	8.32560400614671e-45	SESTD1
ENSG00000166685	960.288294360725	0.859551976104878	0.0603090923780629	2.33161525699565e-46	8.5186971045838e-45	COG1
ENSG00000168785	2302.89750857504	-0.902223803308702	0.0638845139940085	2.9627016287629e-46	1.0807679110056e-44	TSPAN5
ENSG00000139722	2449.50060632768	-0.88274992627595	0.0624985652748892	3.34408310092563e-46	1.21801002080319e-44	VPS37B
ENSG00000165355	311.903614159229	-1.29202027310939	0.09121557324645	3.39870199391959e-46	1.23599637073174e-44	FBXO33
ENSG00000163083	299.787311721326	-2.88957314568618	0.205452075981609	3.7147275510077e-46	1.34884614859821e-44	INHBB
ENSG00000104419	8093.78193644927	1.06639001644032	0.0754006752028252	5.14990471348598e-46	1.86709755833635e-44	NDRG1
ENSG00000184867	1142.15940046364	0.703721153821365	0.0495519658856077	5.55190382525573e-46	2.00975512398291e-44	ARMCX2
ENSG00000113140	58955.3030484152	-1.07861150291845	0.0764458165901205	8.51512589950393e-46	3.07770293231381e-44	SPARC
ENSG00000155307	130.569888275555	-2.26339402165292	0.160950493483638	8.72045549487614e-46	3.14709771544445e-44	SAMSN1
ENSG00000162733	3456.64965713685	1.94015304515596	0.138145906106823	9.17921677882756e-46	3.3076011360899e-44	DDR2
ENSG00000141682	1285.6057681039	1.63758654186515	0.11654434714551	9.89362511817755e-46	3.55959359815894e-44	PMAIP1
ENSG00000272405	535.839134446295	1.15771202412166	0.0821628643487475	1.0343308200966e-45	3.71571933271231e-44	NA
ENSG00000035862	10688.664288184	-0.973206414450602	0.0690097825289371	1.06315828913385e-45	3.8134744589874e-44	TIMP2
ENSG00000144895	3449.49102995142	0.931815603847103	0.0660857024935511	1.17022113082231e-45	4.19113188614084e-44	EIF2A
ENSG00000131773	787.499795440432	-1.64343421626625	0.117156665043928	1.29322561610059e-45	4.62465318048579e-44	KHDRBS3
ENSG00000186106	386.112534273988	-1.14872440430685	0.0816533264246353	1.34885674020332e-45	4.81629603362766e-44	ANKRD46
ENSG00000100941	2848.55119823546	-0.769672278519755	0.0546956309204446	1.60825807363815e-45	5.7338530293063e-44	PNN
ENSG00000196405	569.301615478698	-1.24534651121561	0.0886981221878313	1.77914484067115e-45	6.33354095467879e-44	EVL
ENSG00000132334	2777.78765809062	-1.27355819530276	0.0910048062331951	2.46956672229669e-45	8.77811954512747e-44	PTPRE
ENSG00000004864	1198.85885174538	-0.740901162954897	0.0526765539821935	2.7496528263452e-45	9.75899338457133e-44	SLC25A13
ENSG00000119771	1594.85486067245	2.36752705357973	0.169728217589022	2.88101053501856e-45	1.02098514485748e-43	KLHL29
ENSG00000104205	348.175087436157	1.5228187979436	0.109081193357099	2.99826704443502e-45	1.06094600873696e-43	SGK3
ENSG00000068383	1189.5388697644	-0.844732151866947	0.0600604133139739	3.07493486524877e-45	1.08644629774853e-43	INPP5A
ENSG00000121073	3342.04098387532	1.6771440935485	0.120514836033907	5.82352883789048e-45	2.05451311856339e-43	SLC35B1
ENSG00000283422	63.0258953090245	-4.43028172482464	0.317515522264432	6.27851943049501e-45	2.21172560594841e-43	NA
ENSG00000108641	473.813473880743	2.01950560029266	0.145230314862152	6.3373855282221e-45	2.22913521962888e-43	B9D1
ENSG00000205659	237.602087369951	1.44325331473801	0.103576780240042	7.67238066099707e-45	2.69469536251269e-43	LIN52
ENSG00000135185	673.166968093618	1.37097810563026	0.0984994394039572	8.51900969846362e-45	2.98760277716402e-43	TMEM243
ENSG00000100304	848.585476766504	-0.944200856746266	0.0677039349595859	8.60809857664984e-45	3.01436710098056e-43	TTLL12
ENSG00000132205	196.784094910804	1.76031168137214	0.126593837127477	9.77779466732111e-45	3.41889644056464e-43	EMILIN2
ENSG00000136628	6096.88445772334	1.23649925084433	0.0889653908640367	1.1667093092608e-44	4.07347235461146e-43	EPRS1
ENSG00000135074	1789.69278136951	-2.26320711881839	0.163487283025989	1.18089323275769e-44	4.11690429535405e-43	ADAM19
ENSG00000166960	167.716240518013	-2.47404206420692	0.179081903824687	1.44454290875354e-44	5.02862857410044e-43	CCDC178
ENSG00000177383	334.264354720936	1.47176782663437	0.106134729263609	1.85069487299614e-44	6.43300447606111e-43	MAGEF1
ENSG00000204161	139.484237844845	-2.1694902746274	0.156856368998748	1.93908501451265e-44	6.73033595772463e-43	TMEM273
ENSG00000146731	6258.84840619194	-0.572543589721603	0.0413715831420988	2.41950933997568e-44	8.38550065229164e-43	CCT6A
ENSG00000136826	1430.86654292708	1.47112868151143	0.106216044707515	2.49394648543469e-44	8.63081010985769e-43	KLF4
ENSG00000166483	473.617877611745	-1.25721267376154	0.0907628582444013	2.59154112447844e-44	8.95542512737045e-43	WEE1
ENSG00000133574	1621.94351212164	-1.23228014183142	0.0891004668864486	3.0877899324953e-44	1.06546809922155e-42	GIMAP4
ENSG00000109099	1379.01241136072	-1.17409127107912	0.085130727661016	3.5202240281462e-44	1.21290989069061e-42	PMP22
ENSG00000228626	110.621094763941	4.53095883833411	0.327583331912178	3.97117022511079e-44	1.36629095704176e-42	NA
ENSG00000110660	1881.33471986995	0.652814335014119	0.0470836630621327	4.04160660383758e-44	1.3885007141743e-42	SLC35F2
ENSG00000175182	405.708528920384	-1.27026495209296	0.0919603467905771	5.38043853815011e-44	1.84577195316016e-42	FAM131A
ENSG00000134668	1005.6469892862	1.90276555314961	0.138826229977414	7.96148746565551e-44	2.72724277451961e-42	SPOCD1
ENSG00000198431	18133.2334951791	1.27644069328858	0.0927637790867874	8.93170745224077e-44	3.0551617288085e-42	TXNRD1
ENSG00000058262	24110.8872900172	0.915932037342695	0.0663659165462292	9.36221796646917e-44	3.19778680817085e-42	SEC61A1
ENSG00000166579	1989.25852220068	0.786990078068044	0.0570997929765761	9.94715701131714e-44	3.39267051706802e-42	NDEL1
ENSG00000175274	8944.92598982045	-0.910712723605392	0.0665468288295134	1.13779296755998e-43	3.87506343728004e-42	TP53I11
ENSG00000188112	95.2641334515492	3.39773453188623	0.247187944763447	1.16304544381305e-43	3.9553600237573e-42	C6orf132
ENSG00000109323	474.645075351436	1.17583212738553	0.0855661235254492	1.35934678578003e-43	4.61630256661586e-42	MANBA
ENSG00000138674	12350.7242430372	0.915108589172656	0.0663722568792073	1.51465890018191e-43	5.1363476094962e-42	SEC31A
ENSG00000164125	4901.88652898471	-1.53405983425927	0.112267184202569	1.59770085562504e-43	5.41017727323705e-42	GASK1B
ENSG00000120725	3020.36011511202	1.12507468201654	0.0820020013079099	1.67550926234557e-43	5.66552573207453e-42	SIL1
ENSG00000261269	788.066826857651	-1.01539182940626	0.0739924820033566	2.17658710983048e-43	7.34932889359357e-42	NA
ENSG00000110048	4910.20320058328	1.46273100381238	0.107275693965946	2.31535091091287e-43	7.8067017427665e-42	OSBP
ENSG00000145431	260.454957708566	1.42258007393537	0.103976035817441	2.5382305024514e-43	8.54597950340343e-42	PDGFC
ENSG00000141858	573.343313918017	-1.58629899889093	0.116184107274465	2.64955766213282e-43	8.90809970678902e-42	SAMD1
ENSG00000128641	1983.24782706861	-1.50566853905726	0.110335213872155	2.83218789807021e-43	9.50857734996489e-42	MYO1B
ENSG00000117242	457.20820722784	1.42129277769756	0.1032753156783	2.91518937464275e-43	9.77333801424973e-42	PINK1-AS
ENSG00000176974	294.371213982695	-1.35808025619294	0.0993964535572897	3.33226645268884e-43	1.11557663569308e-41	SHMT1
ENSG00000079246	5953.05402939974	-0.524582718580894	0.038108627537631	3.42249047981227e-43	1.14415892782619e-41	XRCC5
ENSG00000163512	780.370962458322	1.11001315277818	0.0812122484927069	3.58940982010453e-43	1.19826379878511e-41	AZI2
ENSG00000160447	1583.24792233031	-0.79080302463811	0.0577067040899074	3.6558975669703e-43	1.218735796266e-41	PKN3
ENSG00000168036	11523.5050675211	-1.33092340951918	0.0976509833643216	3.96438911734857e-43	1.31971102888097e-41	CTNNB1
ENSG00000132688	19368.3559529087	-1.30085791289986	0.0954627191849577	4.30843293175879e-43	1.43222019796297e-41	NES
ENSG00000117632	2078.57518431931	-2.07933756350985	0.153080561624383	4.63232454813235e-43	1.53772326279915e-41	STMN1
ENSG00000132669	2281.05319264449	-1.14236199143858	0.0836427576793478	4.71081111328337e-43	1.56158095359149e-41	RIN2
ENSG00000162174	598.433751013843	-1.13405807731097	0.0831393745762778	5.08292736251522e-43	1.68257014880904e-41	ASRGL1
ENSG00000089060	1490.08921220529	1.21613067954319	0.089087905368566	5.2367531702529e-43	1.73106230146091e-41	SLC8B1
ENSG00000126947	1673.05373968392	-0.723948580701459	0.0528805223720176	5.53734929963204e-43	1.82786738699183e-41	ARMCX1
ENSG00000164736	4328.53117536092	-1.43890918428904	0.105668701079935	5.62874778905951e-43	1.85544281169529e-41	SOX17
ENSG00000176907	3492.78940426638	-1.53286561808019	0.112864961246472	6.00536398988987e-43	1.97682846428704e-41	TCIM
ENSG00000117245	257.320695892053	-1.79402338190216	0.13195380988311	6.09206672049015e-43	2.00257602697784e-41	KIF17
ENSG00000117394	1090.1365645024	0.944031149690798	0.0691044967945084	6.41989493893013e-43	2.10740417731055e-41	SLC2A1
ENSG00000167992	911.18545848879	-1.28175963243444	0.094269213621279	7.36766248112696e-43	2.41516069277165e-41	VWCE
ENSG00000173210	3772.66878431332	1.1026797035511	0.0810367721392656	8.56271955050552e-43	2.80301396436937e-41	ABLIM3
ENSG00000206337	379.183655835348	-1.27707724946449	0.0940142740727187	8.87014601947131e-43	2.89962861982773e-41	HCP5
ENSG00000076554	244.277984788524	1.8066527632541	0.133203036485759	9.44331427304507e-43	3.08096666029987e-41	TPD52
ENSG00000232815	51.3625487140488	-3.04910631542855	0.224803206251512	9.45097814616179e-43	3.08096666029987e-41	NA
ENSG00000140937	2017.81956602443	-1.3692999716971	0.10100611917199	1.07868883256151e-42	3.51161570015403e-41	CDH11
ENSG00000125247	771.347842390367	-1.0701641448424	0.0787389711315619	1.0838833301232e-42	3.52366588947215e-41	TMTC4
ENSG00000173599	442.457940939335	1.30975710939001	0.0964325142891412	1.25967739945028e-42	4.0895331474313e-41	PC
ENSG00000088888	5946.04722103508	-0.822765127897501	0.0607151544986803	1.29178894302094e-42	4.18802233972257e-41	MAVS
ENSG00000077782	4016.1860946343	-1.39262666876671	0.102947566868706	1.61840569211701e-42	5.2397271804315e-41	FGFR1
ENSG00000121310	562.00931752829	1.35858104050685	0.100165783359647	1.62407413899139e-42	5.25087641485957e-41	ECHDC2
ENSG00000166908	530.112092780618	1.1254600647282	0.0830463952613981	1.75982337347297e-42	5.68199059654022e-41	PIP4K2C
ENSG00000157404	555.754909613327	-2.08429603864718	0.154719159675646	1.8585476184096e-42	5.99254656963161e-41	KIT
ENSG00000128917	1487.74860129639	-1.6480644160596	0.122274829227208	2.26052102951288e-42	7.27869267920368e-41	DLL4
ENSG00000180867	244.27740523698	1.70969549210659	0.126619761700664	2.39845969552015e-42	7.71232230703903e-41	NA
ENSG00000156502	870.772287947762	1.46396190984807	0.108423329183457	2.46790713809933e-42	7.9248359555674e-41	SUPV3L1
ENSG00000185803	2647.47817345593	1.45807456232406	0.108150292396854	2.69629592488976e-42	8.64646418739785e-41	SLC52A2
ENSG00000130307	1203.3054014926	-0.89251027101251	0.0659245573741222	3.05896763570889e-42	9.79616745427426e-41	USHBP1
ENSG00000120699	761.229328689071	1.45894765716625	0.108170269953091	3.12206181319361e-42	9.98467519173383e-41	EXOSC8
ENSG00000123395	1736.31990565883	1.14437449765605	0.084851200446827	4.59149837074719e-42	1.46642144176421e-40	ATG101
ENSG00000153574	1204.13048573949	-1.09414023546197	0.0811860817922067	4.62752324572742e-42	1.47592977899539e-40	RPIA
ENSG00000135297	871.640982190427	0.930804692613801	0.0688980773668247	4.99068143879396e-42	1.58960949147659e-40	MTO1
ENSG00000025708	547.189325298783	2.19297830938294	0.16343288491242	5.03464772899099e-42	1.60145223314886e-40	TYMP
ENSG00000133835	4124.15387607355	0.591403128447536	0.0436901683314468	6.30344869415977e-42	2.0023418045701e-40	HSD17B4
ENSG00000111110	928.233092454562	-1.61639926536211	0.120562599779802	6.37476135277592e-42	2.02227308398142e-40	PPM1H
ENSG00000151692	418.594261295859	-1.88042666311411	0.140393235237498	8.34847768092427e-42	2.64484255335805e-40	RNF144A
ENSG00000072422	1296.17024356705	-1.04937415122758	0.0779985788874028	8.38665178191651e-42	2.65337473668624e-40	RHOBTB1
ENSG00000230257	417.830272588502	2.31350111164181	0.173052936491352	9.3045380450487e-42	2.93983543426023e-40	NFE4
ENSG00000196123	785.836770129528	-1.59550072406864	0.119264731181776	9.74176299154323e-42	3.07386484126208e-40	MATCAP1
ENSG00000169302	114.246743491465	6.77993758878892	0.496859007487224	9.80051644656464e-42	3.08827488880933e-40	STK32A
ENSG00000187792	176.256147742451	2.12780322728163	0.159026189471733	9.91608750111942e-42	3.12052662935227e-40	ZNF70
ENSG00000129521	129.811310496896	-2.35217519190592	0.175871288990737	9.94053354248081e-42	3.12405422995515e-40	EGLN3
ENSG00000198168	2837.08689262219	-2.02168905637411	0.151753057325968	1.13918891989573e-41	3.57541713927912e-40	SVIP
ENSG00000075618	28091.2522924733	-1.07664631565779	0.0802140255382003	1.15689670254653e-41	3.62617210803494e-40	FSCN1
ENSG00000198771	240.042630691716	-1.61193157638938	0.120421967162538	1.16977417030697e-41	3.66167240949404e-40	RCSD1
ENSG00000163219	2342.07302691449	0.652209919045841	0.0487196780242859	1.18171806961789e-41	3.69416024889025e-40	ARHGAP25
ENSG00000224383	1622.8472989436	-1.43531846974672	0.107234344285488	1.24217831555361e-41	3.87802812218205e-40	PRR29
ENSG00000018510	4592.28589732873	1.010630243612	0.0753801510846868	1.27137240701128e-41	3.96392754957467e-40	AGPS
ENSG00000155961	291.576124263551	6.91507672271829	0.505419326261894	1.42625504916907e-41	4.44095932328341e-40	RAB39B
ENSG00000135414	311.730921390152	-1.52248532072947	0.114042643941332	1.44394611807537e-41	4.49012072184651e-40	GDF11
ENSG00000099954	1057.15068814665	2.09299323000886	0.157007717873972	1.56512402582102e-41	4.86053384966154e-40	CECR2
ENSG00000145198	61.7477621130502	-4.95455743457839	0.370630405631647	2.00464497728355e-41	6.21729707672094e-40	VWA5B2
ENSG00000108179	1111.39056677616	-1.10178704160932	0.0824140057706657	2.04735990429089e-41	6.34123008157922e-40	PPIF
ENSG00000111145	4214.84685708651	-1.43901589733797	0.107829930937795	2.04997820195108e-41	6.34123008157922e-40	ELK3
ENSG00000149596	83.4291951645807	-3.33109913448257	0.249668597719005	2.27573945621236e-41	7.03036683841939e-40	JPH2
ENSG00000130766	4766.81193935261	0.933490982284908	0.0700937696285271	2.84156877747953e-41	8.76688971059763e-40	SESN2
ENSG00000147364	427.240676875686	1.61438841819768	0.121285816581096	2.85231780004495e-41	8.78856458442048e-40	FBXO25
ENSG00000206532	131.152738861981	2.05586020946019	0.154495191104737	2.90468432947134e-41	8.93824765895469e-40	NA
ENSG00000180535	419.383430980858	7.19484125152168	0.538675604997665	3.56652345420749e-41	1.09605581466413e-39	BHLHA15
ENSG00000069424	194.058458594316	1.67457733877725	0.125841909379083	3.9046186506791e-41	1.19839804152572e-39	KCNAB2
ENSG00000134548	503.368060883683	8.68353051718976	0.630917080620437	4.22002218783991e-41	1.29351900879737e-39	SPX
ENSG00000166292	250.282124528976	-2.00170501434931	0.151159331805451	5.81161696257312e-41	1.77906334047537e-39	TMEM100
ENSG00000135914	485.450697827571	0.919620903796217	0.0690146058269566	5.95440670326901e-41	1.82041330324553e-39	HTR2B
ENSG00000147853	1163.39060816072	-1.03102709890218	0.0775100419354796	6.16684290388753e-41	1.88292142584157e-39	AK3
ENSG00000164951	2483.99736419839	1.43183034501087	0.107951489934098	6.42417965065413e-41	1.95895979476407e-39	PDP1
ENSG00000101670	1889.59767157689	1.40613144527062	0.106020017001222	6.70553266197682e-41	2.04211589532873e-39	LIPG
ENSG00000134243	679.638931259452	-1.49936105571596	0.113403719133681	7.1579202630173e-41	2.17707775834709e-39	SORT1
ENSG00000105889	509.115984004269	-1.19623666135827	0.0902085670332781	8.87440624850382e-41	2.69567228155968e-39	STEAP1B
ENSG00000148218	1053.43180067665	-1.37688764020225	0.10398076109351	9.02127535743689e-41	2.73676273761215e-39	ALAD
ENSG00000013619	465.742753638061	-1.36103488645421	0.102865451935429	9.64532621936516e-41	2.92232335596221e-39	MAMLD1
ENSG00000150594	113.06106327883	-1.90678725279777	0.144452988698913	1.00851130617214e-40	3.05165177541985e-39	ADRA2A
ENSG00000117643	1060.7840443091	-2.08830822322308	0.158440917442692	1.05128733344145e-40	3.17701455107362e-39	MAN1C1
ENSG00000188042	1804.11231832708	-1.20368269831538	0.0910095034128577	1.19638307478082e-40	3.61087382749064e-39	ARL4C
ENSG00000133195	217.816372802789	1.68220994271875	0.127456190215055	1.28832169436804e-40	3.88339318396865e-39	SLC39A11
ENSG00000140941	9902.06838928325	1.15526338538542	0.0870098212652788	1.34427650587977e-40	4.04688955252223e-39	MAP1LC3B
ENSG00000110911	1191.19727481438	0.859137450585989	0.0648213787160093	1.53017616388041e-40	4.60066469043382e-39	SLC11A2
ENSG00000169570	190.042104522263	2.8644582205076	0.218096590934171	1.73855418860601e-40	5.22052874802532e-39	DTWD2
ENSG00000120519	482.722398300597	1.47928667881259	0.112179518805258	1.77422011474389e-40	5.32085681679611e-39	SLC10A7
ENSG00000127616	4446.22263910342	-0.637059365579509	0.0479434286257398	1.98250760158585e-40	5.93796248891233e-39	SMARCA4
ENSG00000178381	1699.33048016307	1.94774569885539	0.148194879499471	2.04637903408192e-40	6.1215003754628e-39	ZFAND2A
ENSG00000152076	82.5842081315197	-2.45888316020124	0.187020694449584	2.1171847125763e-40	6.32529032737034e-39	CCDC74B
ENSG00000121350	336.816691085023	1.37362171670518	0.104264853652841	2.35998344653379e-40	7.04176097409488e-39	PYROXD1
ENSG00000136720	825.227981860084	-1.40514911729904	0.106839625293958	2.53628676229833e-40	7.55826264694006e-39	HS6ST1
ENSG00000170448	410.119484275968	1.96546043044959	0.149773961751895	2.55263872525025e-40	7.59739964607268e-39	NFXL1
ENSG00000167552	7798.79999710861	-1.48258432607605	0.112720978181793	2.61543979690488e-40	7.77451008646713e-39	TUBA1A
ENSG00000130340	2998.18877714882	0.687788034623894	0.0519676967141844	2.63983384033712e-40	7.8371519873757e-39	SNX9
ENSG00000140564	7861.20738667853	-0.900510006511287	0.068234823173835	3.01093382866511e-40	8.92764575680324e-39	FURIN
ENSG00000115425	80.4284530969457	3.73327046764267	0.285201440899953	3.07278942059876e-40	9.09962056524115e-39	PECR
ENSG00000156162	630.140601168513	-0.983278521410675	0.0745449721451186	3.22484818257518e-40	9.53795323372673e-39	DPY19L4
ENSG00000183496	887.754169320829	-1.77036087766337	0.135001451454902	3.47955440804227e-40	1.02784033965724e-38	MEX3B
ENSG00000134253	106.130296964802	2.03489247227507	0.155279900657037	4.3263744820116e-40	1.27638863155547e-38	TRIM45
ENSG00000226741	54.9465384721779	-3.65374594495584	0.279131667480204	5.26389189395186e-40	1.55104090488205e-38	LINC02554
ENSG00000079156	105.923664189785	3.18249539295772	0.243442042098365	6.06557262513762e-40	1.78503298127803e-38	OSBPL6
ENSG00000160097	630.865746872786	-1.89597601282037	0.145785389358918	6.24630661295414e-40	1.83593186399681e-38	FNDC5
ENSG00000157227	46242.5484462307	-1.15229589544202	0.0879037454609894	6.7669041099031e-40	1.98647351743698e-38	MMP14
ENSG00000186642	638.578773104435	1.20964874499183	0.0923666315290527	7.43413410887488e-40	2.17963271102689e-38	PDE2A
ENSG00000211445	722.806503563029	-1.15752430191936	0.0885091817650574	8.03177414116619e-40	2.35193465607698e-38	GPX3
ENSG00000123892	108.161764211774	3.27525696282416	0.250582818707191	8.28561402616123e-40	2.42325975521013e-38	RAB38
ENSG00000006118	3889.06616233315	-1.10657778880529	0.084645650934816	9.16445043861399e-40	2.67697226797237e-38	TMEM132A
ENSG00000141510	4672.61655631571	0.637679276723855	0.0484723517271803	9.26921533760864e-40	2.70422769342694e-38	TP53
ENSG00000160746	1698.44153210929	0.898434490952829	0.0685859505443966	9.8501753585637e-40	2.87017084954099e-38	ANO10
ENSG00000013810	996.023215157463	0.937328988870344	0.071496251099092	1.00164557062669e-39	2.91502327471408e-38	TACC3
ENSG00000149150	405.313901748929	1.13486114161151	0.0868399331691621	1.11398468132883e-39	3.23796384836491e-38	SLC43A1
ENSG00000148842	382.246114196663	1.47217155308211	0.112916755008172	1.12428086200158e-39	3.26387169802723e-38	CNNM2
ENSG00000149798	2542.38647769831	1.23367545660091	0.094531915660171	1.14746576033182e-39	3.32708683972378e-38	CDC42EP2
ENSG00000168385	15225.7641774382	-0.504221378717996	0.0383975241372084	1.1730700887134e-39	3.39715340292193e-38	SEPTIN2
ENSG00000006638	501.202102012028	-1.50350356415768	0.115455522460908	1.20974310134836e-39	3.4990633183853e-38	TBXA2R
ENSG00000095380	3904.69825605687	1.6325992608724	0.125376590742944	1.26607393147267e-39	3.65751247620783e-38	NANS
ENSG00000137267	732.082721371822	-1.25534557318945	0.0962274907920256	1.33171247376774e-39	3.8424300496169e-38	TUBB2A
ENSG00000173221	1787.21068876446	1.78452240303935	0.137209615588571	1.36670405028805e-39	3.93857741085452e-38	GLRX
ENSG00000101224	1440.3889355291	-0.676702919705037	0.0515424130353371	1.40224392845002e-39	4.03606843893626e-38	CDC25B
ENSG00000112183	114.793792437755	-2.4511219087969	0.188957202486581	1.68607732956165e-39	4.84711292720025e-38	RBM24
ENSG00000184840	11382.3281921774	0.987539800616268	0.0754418041771663	1.69060651412983e-39	4.85422079641024e-38	TMED9
ENSG00000140030	102.993656187014	3.54257308378387	0.27238174838784	1.77631474852983e-39	5.09411673083852e-38	GPR65
ENSG00000136052	356.893990311644	1.26436267489182	0.0969567079581969	1.79860818092995e-39	5.15179008328989e-38	SLC41A2
ENSG00000198794	349.461629376205	-1.31153234284088	0.100784168840868	1.86785087223685e-39	5.34363833776171e-38	SCAMP5
ENSG00000265808	3900.57502121748	0.540348007400934	0.0412336429436079	1.87164427395429e-39	5.34800825107375e-38	SEC22B
ENSG00000181830	1150.62376713206	0.757020318998672	0.0579078470509674	2.09385293492088e-39	5.97570942805353e-38	SLC35C1
ENSG00000104368	1046.40026048997	-1.82086504961142	0.140680036348141	2.78895057747099e-39	7.94985646491187e-38	PLAT
ENSG00000225151	116.743671741513	2.28489361582803	0.176677121775508	2.8379799799167e-39	8.0798556677918e-38	NA
ENSG00000011105	5052.27958711634	-1.01269993026548	0.0781328607737093	3.33838726650198e-39	9.49308629686502e-38	TSPAN9
ENSG00000167244	259.720881547777	-1.97600018434573	0.152855474644938	3.81042507842382e-39	1.08223408785751e-37	IGF2
ENSG00000135723	4115.44806200035	-0.928618012081042	0.0714314210741893	4.14683833564698e-39	1.17636632689832e-37	FHOD1
ENSG00000111981	953.722840766851	1.60846727977792	0.124455869965021	4.64246598593273e-39	1.3153839399758e-37	ULBP1
ENSG00000099875	7397.24415639041	1.05276827528356	0.0814015214056558	4.89053038497445e-39	1.38400837105716e-37	MKNK2
ENSG00000247400	208.489285126526	2.03774177552716	0.157998611176793	5.13835603451994e-39	1.45240094762562e-37	DNAJC3-DT
ENSG00000198324	657.150132675979	-1.03961761413405	0.0802145402161283	5.6303099583997e-39	1.58955234016926e-37	PHETA1
ENSG00000165678	8624.96369220762	0.936403886562458	0.0721309116372259	5.80375628394453e-39	1.63656219610106e-37	GHITM
ENSG00000150433	485.282053817588	1.21991127011594	0.0942704812748087	6.01051285632978e-39	1.69284158037107e-37	TMEM218
ENSG00000101331	872.644945282864	-0.868361432343517	0.0670376854768758	6.71236672804797e-39	1.88826316466494e-37	CCM2L
ENSG00000172159	475.128294527024	-1.81071224705516	0.14066313109756	7.11171974863102e-39	1.99822392270464e-37	FRMD3
ENSG00000272899	69.7039813891549	3.75949568522651	0.291857829874696	7.61786904072383e-39	2.13789470985926e-37	ATP6V1FNB
ENSG00000110987	394.376490682022	-1.24956631514825	0.0966535848268066	7.63157546105652e-39	2.13919767258736e-37	BCL7A
ENSG00000137502	520.705909127582	-1.26357908709574	0.0979271578206139	7.73924370491845e-39	2.16680462542687e-37	RAB30
ENSG00000062822	633.752790983981	-1.00359754925874	0.0776964322078198	7.79153211188339e-39	2.17885948939184e-37	POLD1
ENSG00000171864	72.8446570283654	-3.04430512151203	0.236967177915322	1.09267740783523e-38	3.05199670766002e-37	PRND
ENSG00000166816	88.7930461487437	2.49939104294398	0.195130977609673	1.1863349626883e-38	3.30967822569377e-37	LDHD
ENSG00000101057	290.312060729235	-1.77150127750678	0.138090806719587	1.25208405255472e-38	3.48898321232543e-37	MYBL2
ENSG00000139269	150.794282692924	4.79452838604723	0.369052714341135	1.30910299240733e-38	3.64356707863183e-37	INHBE
ENSG00000254139	103.087254912988	4.36302136565722	0.339764139038213	1.68580666563963e-38	4.68650281771808e-37	LINC03018
ENSG00000124224	410.378581997461	1.22780263079159	0.0956119679151919	1.9593823259934e-38	5.44062843036427e-37	NA
ENSG00000129028	114.570404223465	2.29820269195399	0.179378465741976	2.01974386271696e-38	5.60164449445895e-37	THAP10
ENSG00000164244	3008.93514123302	1.04056051132314	0.0804765305728217	2.20785511968059e-38	6.11617330219498e-37	PRRC1
ENSG00000135597	681.052626689797	0.917595052725839	0.071335510512607	2.28010762184869e-38	6.30892146434617e-37	REPS1
ENSG00000110876	91.7657074115716	-2.63642189975681	0.206378454155522	2.4330942942845e-38	6.72434327092537e-37	SELPLG
ENSG00000151773	138.625672552569	2.05717468517941	0.16085818295749	2.70192438420979e-38	7.45857535861048e-37	CCDC122
ENSG00000164342	246.544315969433	1.532023298891	0.119712618194462	2.77314793828409e-38	7.64624271488098e-37	TLR3
ENSG00000158683	284.33890436917	-1.71598562305698	0.134418917087763	3.03382137378004e-38	8.35522194445234e-37	PKD1L1
ENSG00000152078	232.500576661737	-1.47839882244838	0.115607949484848	3.21720013877865e-38	8.84992513699927e-37	TLCD4
ENSG00000254087	2582.29175344992	-0.686050127161862	0.0533483475557047	3.55335599758778e-38	9.76324892375632e-37	LYN
ENSG00000143578	254.209628733551	1.42339297650332	0.111291374556071	3.61760567567273e-38	9.92822432060787e-37	CREB3L4
ENSG00000064989	4811.97438432156	-1.33884596283403	0.104865793220261	3.95919957679178e-38	1.08530811163112e-36	CALCRL
ENSG00000213190	736.332854440238	-1.24109699697412	0.0971134103376317	4.12143254034544e-38	1.12846926702127e-36	MLLT11
ENSG00000207751	152.996774033533	3.20930425013033	0.251618940582353	4.31322445153729e-38	1.1796144090983e-36	NA
ENSG00000108840	2763.83427933068	-0.87557379283771	0.0684702178115825	4.37550222856708e-38	1.195261615725e-36	HDAC5
ENSG00000118197	393.134908922449	1.0870094742128	0.0849852148818831	5.08575115944134e-38	1.38767513138884e-36	DDX59
ENSG00000102760	3204.86588136537	-2.24253040774515	0.176550368335727	5.16608715192421e-38	1.40796753995052e-36	RGCC
ENSG00000173894	485.182908664881	-1.37280919925611	0.107688324375853	5.49703623072776e-38	1.49643655268324e-36	CBX2
ENSG00000076248	329.05932257627	-1.21485734572875	0.0951991146511465	5.89145018573863e-38	1.60011515861684e-36	UNG
ENSG00000112159	740.67421961594	1.9080101855583	0.15009947580739	5.89094125300087e-38	1.60011515861684e-36	MDN1
ENSG00000065000	10737.7326680764	1.10668672949129	0.0868396535145053	6.55662607341399e-38	1.77872975384732e-36	AP3D1
ENSG00000100592	741.053474690413	-1.24153297578924	0.097411706998865	6.58665717021785e-38	1.78482528738785e-36	DAAM1
ENSG00000171862	3408.66405829997	0.726860096410804	0.0570429759796985	9.37022708332064e-38	2.53619380298777e-36	PTEN
ENSG00000138449	1247.45681454092	-1.20134694571711	0.0944898692484006	1.11082759857e-37	3.00317903567574e-36	SLC40A1
ENSG00000156500	138.997061447036	-1.67300477639657	0.131995700456022	1.25067772108962e-37	3.37740223949166e-36	PABIR3
ENSG00000136114	1915.54132200392	-0.534860242669447	0.0419692245405446	1.35196317382479e-37	3.64674683755575e-36	THSD1
ENSG00000177479	1570.51549846877	0.562089590862239	0.0440585941620311	1.66634893526604e-37	4.48963100115857e-36	ARIH2
ENSG00000127955	602.69734853959	-1.21309772400804	0.0958186695156148	1.93309672738954e-37	5.2023887069382e-36	GNAI1
ENSG00000040531	1915.23200336141	0.800042642794769	0.062997168112179	1.949196713593e-37	5.23974269182482e-36	CTNS
ENSG00000165516	658.646479604658	0.871798227189616	0.0685303033311527	2.03600127092394e-37	5.46686029537506e-36	KLHDC2
ENSG00000165806	2250.36281622221	-0.712952128780758	0.0560513533602291	2.09483942711845e-37	5.61845456350564e-36	CASP7
ENSG00000184489	917.36429145035	-1.43886842389839	0.113871685646082	2.27777600982885e-37	6.10216451577532e-36	PTP4A3
ENSG00000114354	3565.32152921726	0.985184435723669	0.0777555243044236	2.52610032496336e-37	6.75975281970354e-36	TFG
ENSG00000010810	3375.51200391458	0.636568094282558	0.0499376699050527	2.60012491641671e-37	6.9420982214103e-36	FYN
ENSG00000113532	478.281266160152	-1.38754977479308	0.109950564791474	2.59997719885553e-37	6.9420982214103e-36	ST8SIA4
ENSG00000163719	1190.89449996258	0.73744179992465	0.0577822919109384	2.69509508872919e-37	7.18752929764817e-36	MTMR14
ENSG00000123496	180.467286308529	2.31656389529708	0.184126077547315	2.73312801801458e-37	7.28073222135216e-36	IL13RA2
ENSG00000105519	188.487309611594	1.56449674870033	0.124006164328267	2.867420829266e-37	7.62986092585526e-36	CAPS
ENSG00000145358	605.799897368171	-0.907284296298321	0.0715753324243497	3.24223631819577e-37	8.61748441239376e-36	DDIT4L
ENSG00000179051	3743.63777394407	-0.651766873811384	0.0516568600817497	3.68275888598109e-37	9.77733129661706e-36	RCC2
ENSG00000135953	256.069929155287	1.46154571824147	0.115878135496603	3.78905523077565e-37	1.00482338827828e-35	MFSD9
ENSG00000196839	1564.95224464462	-1.48604521321331	0.118050307141926	3.81866073090213e-37	1.01153794131035e-35	ADA
ENSG00000130005	266.913967901368	-1.35954895531545	0.108261821936653	6.1235894585037e-37	1.62027980268615e-35	GAMT
ENSG00000165868	62.2650348067561	3.23741423782503	0.257747590744296	6.45953410685428e-37	1.70725558779367e-35	HSPA12A
ENSG00000169604	1690.23602422266	-1.49899285596948	0.119621292206955	7.59796146054502e-37	2.00589582093718e-35	ANTXR1
ENSG00000198873	2214.13027788345	-0.787203391839575	0.0624499438892927	8.27286266858976e-37	2.18163245479392e-35	GRK5
ENSG00000020129	838.605053623265	0.926706006835473	0.0736490761931791	8.50303507556152e-37	2.23982850282816e-35	NCDN
ENSG00000151012	9037.22619954835	1.81684282212489	0.145370196241048	8.54917150519495e-37	2.24947096840146e-35	SLC7A11
ENSG00000150551	269.73294478851	-1.90675016434946	0.152919748794658	9.36292633008643e-37	2.46084395593207e-35	LYPD1
ENSG00000106852	317.663631764698	-1.07358525389136	0.0855647022458676	1.02068574921226e-36	2.67966908263712e-35	LHX6
ENSG00000157570	8817.88796174826	-1.30393039068515	0.104337185613048	1.05855557091666e-36	2.77600317608611e-35	TSPAN18
ENSG00000143878	3920.83696261265	-1.19903028933366	0.0956290991777352	1.09084691687544e-36	2.85751042531567e-35	RHOB
ENSG00000182307	1095.56295323133	-0.621824246825705	0.0492287115107256	1.10990256497174e-36	2.90420402865444e-35	C8orf33
ENSG00000177106	342.779402503643	-1.27397767253243	0.101732374063054	1.12570104773964e-36	2.94228085589712e-35	EPS8L2
ENSG00000123562	8561.98162674197	0.611707669890374	0.0485588893048123	1.18506726415544e-36	3.09402185493325e-35	MORF4L2
ENSG00000116183	261.599958447363	8.41770506548843	0.651790045240843	1.22650173996971e-36	3.19866232781936e-35	PAPPA2
ENSG00000081760	1140.93853429741	0.838326941039596	0.0667131994619018	1.28104145848962e-36	3.33721197607859e-35	AACS
ENSG00000132383	2119.4123693344	-0.645659835162425	0.0514016866596219	1.78924994724028e-36	4.65599528718468e-35	RPA1
ENSG00000148498	416.529288201307	1.25472774711182	0.100466503052829	1.83015184439221e-36	4.75718544398072e-35	PARD3
ENSG00000054967	382.334498086531	-1.17817155558942	0.0943199020060646	1.85820074841672e-36	4.82478042509696e-35	RELT
ENSG00000138002	391.573224427223	1.04417952393426	0.0834691292827969	2.00253500113251e-36	5.19382759304721e-35	IFT172
ENSG00000162923	3757.48772056017	-0.620300132014462	0.0491988115044737	2.19747648303428e-36	5.69317672366358e-35	WDR26
ENSG00000102901	1073.63578440071	-0.803005155684427	0.0641550673785462	2.63669607583148e-36	6.82360754186126e-35	CENPT
ENSG00000164465	1323.69820606839	-0.894637071067415	0.0716036289456673	2.67044639153456e-36	6.90338178893742e-35	DCBLD1
ENSG00000114315	577.830713349901	-1.68709465816012	0.136321051544216	3.60733559283961e-36	9.31513508339174e-35	HES1
ENSG00000176771	92.8215670803885	-2.32457127437653	0.187947085537902	4.02767546687112e-36	1.03892017889718e-34	NCKAP5
ENSG00000139531	400.13835411433	-1.20501486486501	0.0971980296934456	4.35927360851143e-36	1.12322680904025e-34	SUOX
ENSG00000126945	2558.84132957501	-0.589171780444919	0.0471511072596717	4.51309557339345e-36	1.1615930395118e-34	HNRNPH2
ENSG00000145476	351.277764616881	1.4259788516298	0.114926995703469	4.5294500171003e-36	1.1645324542876e-34	CYP4V2
ENSG00000170006	515.760840962471	1.4268347673744	0.11511311304283	5.83397134727205e-36	1.49829588398602e-34	TMEM154
ENSG00000171812	92.4461582838203	2.88449335789677	0.23390985245404	5.86480120633653e-36	1.50457650078212e-34	COL8A2
ENSG00000110719	3082.69925231333	-0.65696764532319	0.0526662509936218	5.89863443933756e-36	1.51161313829799e-34	TCIRG1
ENSG00000138386	659.934053984388	-1.14468209976474	0.0923386233907022	6.1865002882184e-36	1.58366355534198e-34	NAB1
ENSG00000064687	306.352378647946	-1.15219213012705	0.09301977256552	7.67392689991418e-36	1.96229710391955e-34	ABCA7
ENSG00000121858	790.410278324145	-1.57716295084636	0.127973183427433	8.15326501535026e-36	2.08261213086901e-34	TNFSF10
ENSG00000160145	100.103855363257	-2.22866717103647	0.181212585285196	8.68409793969694e-36	2.2158062656511e-34	KALRN
ENSG00000078177	927.174760634031	2.46610959858285	0.200983962608275	9.5506639578884e-36	2.43428478114559e-34	N4BP2
ENSG00000167363	1075.02738733537	1.38094632213519	0.111900814683695	9.60678031518519e-36	2.44594637539375e-34	FN3K
ENSG00000114993	212.39340144295	-1.41834956144076	0.114980499291762	9.88125101322097e-36	2.51311731049613e-34	RTKN
ENSG00000171132	1825.61678709224	1.161272446678	0.0941925629772289	1.03069426705024e-35	2.61856255015283e-34	PRKCE
ENSG00000171928	855.74684672302	1.07367353162163	0.0868335261880136	1.0473171947297e-35	2.65793337957102e-34	TVP23B
ENSG00000143416	252.199506772767	-1.53943951770535	0.125093662967274	1.05937964776069e-35	2.68565826492458e-34	SELENBP1
ENSG00000245060	267.802228806789	-1.34757611867867	0.109450666120965	1.32931151832198e-35	3.3663530531583e-34	LINC00847
ENSG00000136378	7339.80981427292	-1.22427502903357	0.0995810926154827	1.48223687414866e-35	3.74959857488281e-34	ADAMTS7
ENSG00000179855	275.352669883566	-1.25818985205902	0.102315887323174	1.70671637524895e-35	4.31283938850382e-34	GIPC3
ENSG00000120805	2114.32385549453	1.02396398699239	0.0832604428554631	2.07561436579448e-35	5.23942783545256e-34	ARL1
ENSG00000182481	6072.18481227995	-0.872060370203517	0.07089407441262	2.64209459576719e-35	6.66225605227535e-34	KPNA2
ENSG00000100918	310.941180444854	-1.81001577956957	0.14797637517669	2.70499949202295e-35	6.81359637254275e-34	REC8
ENSG00000107719	8373.31834756984	-1.64868122764485	0.134970868259808	2.73216692216871e-35	6.87469122569573e-34	PALD1
ENSG00000123416	5835.9283226696	-0.920884159796953	0.0749304046113124	3.1461581012231e-35	7.90794712514032e-34	TUBA1B
ENSG00000129968	5112.13960315814	-1.14084480367978	0.0932171183599815	3.3844683509502e-35	8.49789595948155e-34	ABHD17A
ENSG00000159023	1534.77496445818	1.56454555608947	0.128012728499607	3.46219430633204e-35	8.68381615494673e-34	EPB41
ENSG00000100036	1149.44662937074	-0.686639962757931	0.0556154881821914	3.78845595230299e-35	9.49205280108866e-34	SLC35E4
ENSG00000181588	1078.52837030214	-1.11618211256292	0.0910433235696631	3.98355482634961e-35	9.97029279019125e-34	MEX3D
ENSG00000137821	215.688577005191	2.02849868911822	0.166514856075536	4.05793759250639e-35	1.01457037138068e-33	LRRC49
ENSG00000013392	318.273085228039	1.26326536690535	0.103363159428807	4.93178582984811e-35	1.23174612863571e-33	RWDD2A
ENSG00000132470	242.505440281198	1.40748168320767	0.115249362293081	5.19344559493168e-35	1.29572624663401e-33	ITGB4
ENSG00000147642	178.879961760896	1.82593644495022	0.149989637930908	5.31612372119719e-35	1.32493296797989e-33	SYBU
ENSG00000173545	1739.53766029556	0.818142020215433	0.0667723380504004	5.32897403682623e-35	1.32673465418958e-33	ZNF622
ENSG00000075340	40.4904925251413	-4.63667832148531	0.378676649540442	5.58318269259255e-35	1.38855930358872e-33	ADD2
ENSG00000117906	1845.48963527649	0.758417200909301	0.0617320616204625	6.33389992807077e-35	1.57360743265607e-33	RCN2
ENSG00000261270	133.560128493226	3.62279610194395	0.298231162432672	6.86976816204955e-35	1.70494498591686e-33	NA
ENSG00000158813	80.8201960789818	3.10059868083615	0.255295739164846	6.98670315874391e-35	1.73214462135161e-33	EDA
ENSG00000181929	1352.20796395213	0.66059458681011	0.0539154333504424	7.40293681526543e-35	1.83341148702932e-33	PRKAG1
ENSG00000179604	863.776603265826	0.871469060895192	0.0711737389100185	8.04399102882118e-35	1.99008675327293e-33	CDC42EP4
ENSG00000213753	1425.72669338142	0.834497740351338	0.0682371230169869	8.36176804794051e-35	2.0665387378795e-33	CENPBD2P
ENSG00000157554	5655.52103981237	-0.698191281452819	0.0570792814863799	8.6838350901898e-35	2.14388991421192e-33	ERG
ENSG00000100219	5085.38106668269	0.813596152264163	0.0666437183653665	9.75742174444562e-35	2.40642286324353e-33	XBP1
ENSG00000081181	194.059295173154	1.72869521222338	0.142576420237239	1.00281745683036e-34	2.47061561754805e-33	ARG2
ENSG00000148481	668.021972930484	1.14329104153498	0.0939553998046864	1.04392252515329e-34	2.56920327827611e-33	MINDY3
ENSG00000272398	221.402154652199	-2.28634793500882	0.189201345220702	1.08929608272646e-34	2.67807980671979e-33	CD24
ENSG00000145365	600.617892783556	1.36551189709991	0.112487006522356	1.2052680496846e-34	2.96011826312757e-33	TIFA
ENSG00000184500	383.726501680928	-1.13381460161788	0.0933544693795807	1.30237805645386e-34	3.19529385534552e-33	PROS1
ENSG00000111725	788.554987860623	0.74061763153838	0.0607533505507948	1.3565203574507e-34	3.32467221978727e-33	PRKAB1
ENSG00000100360	820.344595311356	1.12639150338212	0.0928322023522374	1.62496219613812e-34	3.97846034784771e-33	IFT27
ENSG00000011347	60.2948133991636	4.02191082572827	0.330839036773351	1.64130300828801e-34	4.01430400016721e-33	SYT7
ENSG00000134874	340.93807780822	-1.0490996689682	0.0864267122539586	1.73484921848564e-34	4.2387071692234e-33	DZIP1
ENSG00000018408	3951.5557801837	-1.23492892261476	0.102342111389548	1.82572280436664e-34	4.45612302261236e-33	WWTR1
ENSG00000008283	2184.79617929652	0.595347219691617	0.0487276976422029	1.97739790607818e-34	4.82133733256788e-33	CYB561
ENSG00000149554	396.693660289198	-1.03323435787746	0.0851476045112282	2.16293159381947e-34	5.26826743832064e-33	CHEK1
ENSG00000138315	70.4400571459924	-4.25471776779433	0.351297870755823	2.20933147110558e-34	5.37573622484886e-33	OIT3
ENSG00000184515	181.328434920989	3.53279645009109	0.293836934695945	2.28255741302397e-34	5.54818950177052e-33	BEX5
ENSG00000249042	110.515510498949	2.76418809859854	0.229807465935471	2.42290449384453e-34	5.88327076787228e-33	NA
ENSG00000105176	1330.71920178968	0.711323718966042	0.0584972411814268	2.93952384820027e-34	7.13038456990984e-33	URI1
ENSG00000073111	462.094211116511	-1.21559926564436	0.100694244592568	3.29065631597743e-34	7.97392919606769e-33	MCM2
ENSG00000127418	564.941989195605	1.19246876039586	0.0989923006417631	4.26168852664321e-34	1.03163459082906e-32	FGFRL1
ENSG00000109079	5218.97625363	-0.869439420742304	0.0719810308272882	5.67747762128036e-34	1.37294904526085e-32	TNFAIP1
ENSG00000170312	131.891701082453	-1.81499350392222	0.151627492919567	6.19124094607395e-34	1.49565679436272e-32	CDK1
ENSG00000161653	171.745020222351	1.85337688174636	0.154685203961082	6.23975034435537e-34	1.50583422931979e-32	NAGS
ENSG00000163884	107.021408361995	2.11740460475358	0.176798014579022	6.40770418944053e-34	1.54478686699873e-32	KLF15
ENSG00000049449	20677.8022271537	0.455783511932725	0.0376322119460377	6.48123995326234e-34	1.5609206671112e-32	RCN1
ENSG00000145623	1122.40238216561	1.50675567323756	0.125850206556401	7.54641001846759e-34	1.8156000943514e-32	OSMR
ENSG00000155016	289.161243516213	-1.13969714948334	0.0950904620985532	9.30986473291037e-34	2.23759091065327e-32	CYP2U1
ENSG00000157978	1387.32178974844	-0.787581578711607	0.065433469478728	9.57513310830063e-34	2.29900601853623e-32	LDLRAP1
ENSG00000073350	262.81822520342	-1.30468724873807	0.109151388127605	1.03095711986425e-33	2.47283027876382e-32	LLGL2
ENSG00000172716	5176.27541516559	1.45163504269648	0.121336834933317	1.04302811821121e-33	2.49924361888538e-32	SLFN11
ENSG00000110013	2369.3698765038	-0.7555773421069	0.0628655697623312	1.04826383526957e-33	2.50924168763007e-32	SIAE
ENSG00000143390	1257.60564766633	-0.977278910295015	0.0814896644002798	1.08004167612662e-33	2.58268932522193e-32	RFX5
ENSG00000156110	988.159997999522	1.20189360656659	0.100370037794255	1.14231031669849e-33	2.7288267302346e-32	ADK
ENSG00000130558	71.6664862928075	-2.85143342487717	0.239526795035887	1.17345256552522e-33	2.80038700217657e-32	OLFM1
ENSG00000135241	1695.16752505724	0.672583795441549	0.0560220369171526	1.19224895484959e-33	2.84236968003637e-32	PNPLA8
ENSG00000082781	4956.26319992724	-1.01628153768117	0.0851452564685468	1.2131932101415e-33	2.88938306213518e-32	ITGB5
ENSG00000119977	1333.44444266576	-0.600142929690186	0.0497918049176121	1.24780580029018e-33	2.9688218244404e-32	TCTN3
ENSG00000167778	1625.11773044292	0.646999357585951	0.0537729768478183	1.29530655062938e-33	3.0787336563902e-32	SPRYD3
ENSG00000176890	1714.13316918501	-1.00571690377461	0.084052879977295	1.34200036259666e-33	3.18650830563444e-32	TYMS
ENSG00000184007	4647.23022127289	0.784869683115071	0.0653739337591751	1.36506368586265e-33	3.23801337826435e-32	PTP4A2
ENSG00000106351	926.738639357338	-0.886925534165787	0.0738181393596374	1.36780843976224e-33	3.24126654570968e-32	AGFG2
ENSG00000173281	1974.19106679191	1.44388040446928	0.121156220238212	1.50948528326553e-33	3.57340738772648e-32	PPP1R3B
ENSG00000137225	277.496650791524	-1.3795310818757	0.115921987686743	1.70350130391805e-33	4.02866109970679e-32	CAPN11
ENSG00000137831	8209.54511084385	-1.94154423351701	0.163578545260109	1.76643824327684e-33	4.17332086264464e-32	UACA
ENSG00000127526	2650.72592227481	1.16646532318999	0.0980093216411265	1.8654243637203e-33	4.40277458325265e-32	SLC35E1
ENSG00000113555	8633.13041045833	-0.882013104392708	0.0736151230563447	1.96547121063696e-33	4.63427088046488e-32	PCDH12
ENSG00000129691	1740.15330391573	-0.612740100926739	0.0511741360126077	2.05537404294981e-33	4.84141099418177e-32	ASH2L
ENSG00000134138	753.214513610324	-0.874792081536213	0.0730673667027236	2.46438388161213e-33	5.79904171224422e-32	MEIS2
ENSG00000169247	306.537262233878	1.20029731511425	0.100903281404828	2.76897424366133e-33	6.50929582658315e-32	SH3TC2
ENSG00000118363	3704.5806798152	0.996553663901159	0.0838873516375002	2.93750661484825e-33	6.89861006205456e-32	SPCS2
ENSG00000148180	3381.55141397187	-1.24000642020465	0.104254391414262	3.49748805812429e-33	8.20553808626735e-32	GSN
ENSG00000123106	340.795718443865	1.12539301943055	0.0947765316796964	3.92935429301989e-33	9.20045833569995e-32	CCDC91
ENSG00000138685	972.834177924846	1.00124860464724	0.0842083718704605	3.92630509551093e-33	9.20045833569995e-32	FGF2
ENSG00000110917	5956.70571375135	0.557457606411897	0.0465456070474852	4.09800642522651e-33	9.58584218515324e-32	MLEC
ENSG00000181458	433.579160719384	1.83352109073188	0.155378793566603	4.26642022719042e-33	9.96990596060875e-32	TMEM45A
ENSG00000153790	101.611702696841	1.98613218841743	0.168254594425418	5.83160597912183e-33	1.36140024054632e-31	C7orf31
ENSG00000159733	448.3497670617	1.05973932342148	0.0892620166288204	6.0359707188605e-33	1.40771720263385e-31	ZFYVE28
ENSG00000116741	184.279179563233	-2.0040602212814	0.170381866403755	6.18225670158693e-33	1.44041088520093e-31	RGS2
ENSG00000008130	1945.80900841109	-0.656467958117824	0.0552113518295928	6.34022262663815e-33	1.47575872222795e-31	NADK
ENSG00000102606	2737.41895209188	-0.969361847536262	0.0820480804687669	7.32373900987034e-33	1.7030038237533e-31	ARHGEF7
ENSG00000183570	62.3257427941332	3.03278159934781	0.256836188855535	7.57927587946062e-33	1.76068965853376e-31	PCBP3
ENSG00000174804	7616.85191212781	0.748477823542388	0.0630842296738341	8.51518260896694e-33	1.97615870144383e-31	FZD4
ENSG00000145014	2644.96791078985	-0.78786274671973	0.066467196470909	8.60046031120746e-33	1.99398884346875e-31	TMEM44
ENSG00000067208	736.641480947447	-0.851197271269419	0.0723647992445003	9.65657622953858e-33	2.23664879459833e-31	EVI5
ENSG00000198700	3533.45709095469	-0.748806455271724	0.063300892853776	1.02690591239719e-32	2.37617973964691e-31	IPO9
ENSG00000118946	3975.31014624254	-1.57926439127191	0.13486709004543	1.03905304492549e-32	2.40089784103715e-31	PCDH17
ENSG00000167995	102.189007126064	2.92965399877958	0.248835798048644	1.0396227410982e-32	2.40089784103715e-31	BEST1
ENSG00000173947	204.776689975248	-1.87514035789057	0.160198960156503	1.25944486994264e-32	2.90571044187548e-31	PIFO
ENSG00000115109	547.654819232243	1.26621490107323	0.107794581456165	1.47298992244276e-32	3.39506915522403e-31	EPB41L5
ENSG00000096060	1835.09787369799	-1.54187861693594	0.131999587886421	1.49228977393222e-32	3.43619738969252e-31	FKBP5
ENSG00000138829	983.395412718925	2.95601038180825	0.253650188374779	1.60277806083082e-32	3.68701440465196e-31	FBN2
ENSG00000160789	30408.1411102063	-0.482181312090315	0.0394175585003876	1.88218636960542e-32	4.32554651367354e-31	LMNA
ENSG00000164932	3277.8052018565	1.20921132953579	0.103148459790363	1.99487265683815e-32	4.58005685279126e-31	CTHRC1
ENSG00000116667	269.500315722538	-1.27188553454102	0.108579958628302	2.21578161876383e-32	5.08230104626471e-31	C1orf21
ENSG00000271605	291.2163159903	1.15342944285448	0.0982238378727418	2.22275757864635e-32	5.09335188070011e-31	MILR1
ENSG00000181885	205.167401338014	1.57936380208158	0.135154265929908	2.32297529960566e-32	5.31783346472287e-31	CLDN7
ENSG00000136770	2198.66877753012	1.20229911033479	0.102741576854581	2.80458995837968e-32	6.41082239199482e-31	DNAJC1
ENSG00000165312	303.826779791546	1.27324439243599	0.108889216991176	2.80585523723865e-32	6.41082239199482e-31	OTUD1
ENSG00000169429	4830.54148664088	2.7948128926716	0.240021052424063	3.37246102734365e-32	7.69795214384574e-31	CXCL8
ENSG00000150961	6125.11331139304	1.37621925577326	0.118019200059789	3.39595101472575e-32	7.74408075841131e-31	SEC24D
ENSG00000136152	950.552718343712	0.987990214608084	0.0845446122398647	3.57544480261897e-32	8.14552589106303e-31	COG3
ENSG00000116514	1433.11689316166	0.730107001278896	0.062107602979404	3.65202051048109e-32	8.31195642125118e-31	RNF19B
ENSG00000205213	138.25637139985	-2.41529855693991	0.208611230855222	3.80421241936463e-32	8.65000207339537e-31	LGR4
ENSG00000223345	86.1032814783062	2.90916679690142	0.249969928452643	3.88430839328925e-32	8.82362335884627e-31	NA
ENSG00000267365	123.003707361907	-1.65563989086363	0.142259381422958	4.29642948976528e-32	9.75041623244616e-31	KCNJ2-AS1
ENSG00000196975	3742.48411038994	-0.783983784440141	0.0663886761558058	4.31117658308415e-32	9.77448508299252e-31	ANXA4
ENSG00000262001	593.1280623863	1.25783952693153	0.107864500668466	4.34555201489965e-32	9.84296724142625e-31	NA
ENSG00000256806	78.9278045306345	2.42885321747775	0.208826956333248	4.35519581168395e-32	9.85535297673679e-31	C17orf100
ENSG00000133466	1273.91539624552	-0.915118202441472	0.0781588194930829	4.6387747394584e-32	1.04870077970017e-30	C1QTNF6
ENSG00000170011	2179.77789185601	-1.61468545741706	0.139330952308167	4.76475105041081e-32	1.07614980183537e-30	MYRIP
ENSG00000136237	2670.28126160603	-1.41094897124293	0.121398848513444	4.84259858927829e-32	1.09268653828056e-30	RAPGEF5
ENSG00000169992	536.057814637323	-1.15711104098175	0.0992680266864288	5.08781650052508e-32	1.14692115611646e-30	NLGN2
ENSG00000051128	8544.98921970734	-1.33766108143937	0.115301939110594	5.1235075005048e-32	1.15386473308124e-30	HOMER3
ENSG00000164211	4070.16487700179	1.08961396946577	0.0935488013613773	5.21781456315023e-32	1.17398340628667e-30	STARD4
ENSG00000204262	3736.59880411851	-1.43471133663276	0.12374356543834	5.53860368563713e-32	1.24497261131817e-30	COL5A2
ENSG00000151967	1089.85455180292	-1.2637854776643	0.108689501850482	5.9562829152071e-32	1.33758505580131e-30	SCHIP1
ENSG00000138796	250.040132382058	-1.25689879676568	0.108413181213571	8.78984456007131e-32	1.97203337744109e-30	HADH
ENSG00000147905	708.985301456983	0.872765340793743	0.0749454250917052	8.84297915073184e-32	1.98207021762178e-30	ZCCHC7
ENSG00000107077	408.081808907216	1.05808344782157	0.091099160894031	1.05118485231647e-31	2.35389609908665e-30	KDM4C
ENSG00000248049	244.456628285847	1.69409118439329	0.146780686864672	1.07285012305402e-31	2.40013351699725e-30	NA
ENSG00000117899	2471.8863551757	0.875865941601779	0.0760182207519047	1.16606382414126e-31	2.60619681603996e-30	MESD
ENSG00000198843	2705.85633835081	-0.89086081555732	0.076698959227111	1.31054952843497e-31	2.92635666699359e-30	SELENOT
ENSG00000187091	647.318592895125	0.948215068304796	0.0817905004080029	1.4782087423781e-31	3.29760706404612e-30	PLCD1
ENSG00000080546	1082.12910529999	-0.760361576631705	0.0656101404491239	1.60350443960358e-31	3.57374048947344e-30	SESN1
ENSG00000065989	239.263858599839	1.26685532621804	0.109607585040338	1.61819599516253e-31	3.60308130922887e-30	PDE4A
ENSG00000163412	176.790119286103	1.53895901368683	0.133362181154153	1.63084831078892e-31	3.62783052132329e-30	EIF4E3
ENSG00000214274	163.780989012254	2.6652096558876	0.232651958067907	1.69169105117162e-31	3.75963203293339e-30	ANG
ENSG00000117862	1270.03138036918	0.93805638206536	0.0810155600734705	1.7095154065496e-31	3.79567099015839e-30	TXNDC12
ENSG00000008277	47.3295313350253	-3.59565185600423	0.311892514578985	1.72969196057351e-31	3.83685992983608e-30	ADAM22
ENSG00000132718	1482.36653562452	-1.02532976779898	0.0886155858201456	1.7750331520367e-31	3.93374013656059e-30	SYT11
ENSG00000135111	168.424045349889	-1.48578235632205	0.129021511341215	1.78525750538322e-31	3.95268739606518e-30	TBX3
ENSG00000085117	2580.70542910329	-0.75966933849412	0.0654633116732556	1.7880248189619e-31	3.95510419654534e-30	CD82
ENSG00000244479	54.3483064481423	2.68788950338703	0.233653795338062	1.8113930431952e-31	4.00304294058925e-30	NA
ENSG00000153933	555.173800887809	-1.09170252854609	0.0946552611361339	2.22346228903258e-31	4.9090885823898e-30	DGKE
ENSG00000213859	401.554783006375	1.08407266850248	0.0940433594371039	2.48470646616995e-31	5.48075159014422e-30	KCTD11
ENSG00000145113	82.0464266125545	-2.37555090948382	0.207281098219275	2.74852109079775e-31	6.0570116512613e-30	MUC4
ENSG00000076003	372.329244370512	-1.07073067030692	0.0931857745257116	3.37874889178047e-31	7.43892083430996e-30	MCM6
ENSG00000177984	41.6767139464381	-3.70703485097419	0.323883467357735	3.42549412868415e-31	7.53481010486518e-30	LCN15
ENSG00000166889	1900.4993665522	0.981169945958514	0.0852223496411461	3.51005853069965e-31	7.71363141914089e-30	PATL1
ENSG00000033030	618.170163922275	0.864629627076983	0.0749993899979332	3.7004541390892e-31	8.12447614797985e-30	ZCCHC8
ENSG00000156026	563.432387836494	-0.908928089721133	0.0790125394226735	3.95912765898679e-31	8.68432444306749e-30	MCU
ENSG00000103512	3432.08823959018	0.509183174534618	0.0441054818539837	4.39133382016009e-31	9.62342254627841e-30	NOMO1
ENSG00000068438	1952.38107855817	1.00563513362399	0.0875519526420104	4.50489345943128e-31	9.86312573557487e-30	FTSJ1
ENSG00000198585	1776.17378918737	-0.781408683184005	0.0679152430744166	4.91579108095306e-31	1.07527804534434e-29	NUDT16
ENSG00000149403	281.643615024524	-1.08533435293139	0.0947442472491499	5.1347147631049e-31	1.12212535035928e-29	GRIK4
ENSG00000088038	2497.26444887709	0.831040868608726	0.072374502466052	5.39494996397768e-31	1.1778621256138e-29	CNOT3
ENSG00000143772	5725.71547645018	-1.46212859241939	0.128509696414752	5.39974078431545e-31	1.1778621256138e-29	ITPKB
ENSG00000104884	1932.38389742898	0.760692617383839	0.0660621881403483	5.44156179501574e-31	1.18588865638007e-29	ERCC2
ENSG00000155975	1007.78528293581	0.599239042329656	0.0520619499101516	6.0136292048504e-31	1.3093512591594e-29	VPS37A
ENSG00000169241	1921.02405065076	1.37901686932173	0.120865817894286	6.4272808331937e-31	1.39812610345657e-29	SLC50A1
ENSG00000149636	319.40240294017	-1.40699385320701	0.123102149119413	6.50929188739297e-31	1.41466212823434e-29	DSN1
ENSG00000198959	18561.6474441185	-1.30942318307747	0.114800641901589	7.2301761270735e-31	1.56988608050772e-29	TGM2
ENSG00000112208	367.356901567407	1.34818569430813	0.118042634868754	7.43618415012494e-31	1.61313252124309e-29	BAG2
ENSG00000104081	492.215509532532	-1.6441152957599	0.14534319123564	7.5292348052514e-31	1.63181818065697e-29	BMF
ENSG00000171873	106.215347411467	-1.89390007849658	0.166311664389665	7.63096998326212e-31	1.6523500325225e-29	ADRA1D
ENSG00000020256	575.027844604279	0.861107978690712	0.0751409127242681	8.10711167686425e-31	1.75384096972823e-29	ZFP64
ENSG00000152439	268.882001625584	1.28831313806692	0.112565976046486	8.18305173475352e-31	1.76864823300048e-29	ZNF773
ENSG00000258569	74.1150731854013	-2.30727519392506	0.203172680761222	8.36185360170835e-31	1.80564015285929e-29	NA
ENSG00000165175	1677.35025256417	1.04359915648672	0.0913299385274718	8.41813654459051e-31	1.81613216385215e-29	MID1IP1
ENSG00000179862	1507.23885906114	-2.0951757415229	0.184688584689367	9.12283921593625e-31	1.96636759063495e-29	CITED4
ENSG00000117519	11404.6004892666	-0.823607249197055	0.0719376017376291	9.32486727130344e-31	2.00807953774912e-29	CNN3
ENSG00000137168	928.498827526836	1.09057987664871	0.0956519749272258	9.81488963244459e-31	2.11167753058302e-29	PPIL1
ENSG00000204136	97.73946517579	-2.86255107716792	0.253191336808266	1.02578269191712e-30	2.20496567346338e-29	GGTA1
ENSG00000214293	375.406551029517	2.05747216879786	0.181689134335372	1.09425293587047e-30	2.35000525863648e-29	APTR
ENSG00000167797	6535.38304360779	1.8874872225537	0.166660444897843	1.09897234402807e-30	2.35799502397731e-29	CDK2AP2
ENSG00000115977	2263.74367687994	1.07567457923476	0.0944397115808061	1.1422171407434e-30	2.44855667173712e-29	AAK1
ENSG00000164088	471.283547180443	0.845658114260685	0.0740077829745458	1.14590000293458e-30	2.45422249267351e-29	PPM1M
ENSG00000066056	32496.2852143871	-0.78858525558889	0.0691512788696922	1.15864939587554e-30	2.47927860756614e-29	TIE1
ENSG00000130733	1299.37846308394	0.687855993230739	0.0601089408743128	1.18806865912736e-30	2.53992721854383e-29	YIPF2
ENSG00000034152	1317.95023298526	-0.980974948882694	0.086151706794566	1.34676544438454e-30	2.87659348582478e-29	MAP2K3
ENSG00000151576	1293.70258159425	-0.643478941178536	0.056521588015394	1.47907213680177e-30	3.15633459066867e-29	QTRT2
ENSG00000100883	2636.6147919617	0.708491990081869	0.06207895534436	1.53592811350362e-30	3.27470418562895e-29	SRP54
ENSG00000130305	217.191818692491	1.84541853838528	0.163482321229829	1.63040681455739e-30	3.4730019528144e-29	NSUN5
ENSG00000087008	750.28679582097	-0.80972630591839	0.0712573953337572	2.6873797838772e-30	5.71934514509194e-29	ACOX3
ENSG00000164305	1907.78588928496	-0.669076556094294	0.058813963224253	2.80852682418441e-30	5.97178829769373e-29	CASP3
ENSG00000105290	201.217647943604	-1.55534971756048	0.138059054195178	2.81469391911516e-30	5.97951448055409e-29	APLP1
ENSG00000103043	1883.09481695477	0.822410831934266	0.0722839959102374	2.95188677576722e-30	6.2596973658273e-29	VAC14
ENSG00000259518	89.0868134103517	4.2857854291964	0.380296236778708	2.9505492244986e-30	6.2596973658273e-29	LINC01583
ENSG00000100926	709.941271682512	1.35759079076905	0.120474684231397	3.45363726976202e-30	7.31712269667174e-29	TM9SF1
ENSG00000144647	144.6397186484	1.58044887390549	0.14014528418754	3.58177374711699e-30	7.58179587259688e-29	POMGNT2
ENSG00000185361	7313.08084572434	-1.00803208474958	0.0892803047561763	3.68429677627406e-30	7.79182549405201e-29	TNFAIP8L1
ENSG00000235437	465.648862806414	0.811980443656753	0.0714249768310729	3.77610400855523e-30	7.97883677796962e-29	LINC01278
ENSG00000162729	315.464653973502	0.93260039053656	0.0824310611027914	3.81444767510175e-30	8.05264705078278e-29	IGSF8
ENSG00000138768	5237.79082997598	0.94967147971106	0.0839772469551893	4.03663103745572e-30	8.51408094245128e-29	USO1
ENSG00000185015	156.574580604686	2.1135512765952	0.188181968922606	4.17128400733166e-30	8.7902361733073e-29	CA13
ENSG00000168209	8703.47834638774	0.714948956626811	0.0632215944105506	4.6050233609657e-30	9.69560761512153e-29	DDIT4
ENSG00000237172	574.477703173304	-0.925830724153094	0.0817034474878102	4.64608306851992e-30	9.77333801989369e-29	B3GNT9
ENSG00000112033	843.575228165389	0.91198351697135	0.0807683630014552	5.13369521691578e-30	1.07894456375464e-28	PPARD
ENSG00000117122	632.12941416753	-1.0979888907208	0.09758589474209	5.22242915535314e-30	1.09661719683848e-28	MFAP2
ENSG00000105136	284.06711078264	1.24780536566993	0.110374848117273	5.3697474829244e-30	1.12654915637317e-28	ZNF419
ENSG00000110080	662.389777733495	-0.970870633635015	0.0862023382212594	5.78864301884374e-30	1.21335304201376e-28	ST3GAL4
ENSG00000162490	44.4787282578975	-3.46744077134094	0.309239433406563	5.9297977437469e-30	1.2418375008688e-28	DRAXIN
ENSG00000197822	178.950995355526	1.43178033362988	0.127689203332975	6.50710466859304e-30	1.36153088996572e-28	OCLN
ENSG00000130775	417.151327120115	-1.10506452404198	0.0982157283678246	6.59094056737584e-30	1.3778510121453e-28	THEMIS2
ENSG00000173548	1016.54913908991	0.873930955169488	0.0771347782804479	6.97620739906731e-30	1.4571013011751e-28	SNX33
ENSG00000106636	5226.26750167039	0.536320514396252	0.047517964851633	7.59465040136451e-30	1.58487125351905e-28	YKT6
ENSG00000251022	617.99724059566	0.919443346200069	0.0816034289633631	7.68386001999703e-30	1.60207123844496e-28	NA
ENSG00000159216	398.378619141528	1.36416158148117	0.121839357533367	7.75442673929715e-30	1.61535728067865e-28	RUNX1
ENSG00000167393	648.940976583988	-0.82947536452339	0.0734972271310256	7.90265186194254e-30	1.64478297394681e-28	PPP2R3B
ENSG00000189266	2844.65767577801	-0.461264888207698	0.0409721584262264	8.21994963966835e-30	1.7093149902683e-28	PNRC2
ENSG00000110002	738.602420516883	-0.941227849704456	0.0837200210270596	8.43201138288073e-30	1.75186912551717e-28	VWA5A
ENSG00000158882	380.789637219504	-1.05239502161822	0.0941523429024132	9.40387955934173e-30	1.95207005593301e-28	TOMM40L
ENSG00000167123	1134.84896856905	-1.15710848102971	0.103518175853468	1.09454817082271e-29	2.27008136447782e-28	CERCAM
ENSG00000182511	1869.05792104407	-0.660811349770678	0.0588040690763847	1.11947014479668e-29	2.31973084789212e-28	FES
ENSG00000100221	4372.70044071384	0.683665932664429	0.0605194897390996	1.18332206752817e-29	2.44989188050875e-28	JOSD1
ENSG00000101265	2326.16838481893	-1.39659454586462	0.125336498544692	1.28624588371338e-29	2.66064639328686e-28	RASSF2
ENSG00000263155	682.41860887101	-1.96137106070297	0.176443622200719	1.31860135144977e-29	2.72518643580714e-28	MYZAP
ENSG00000153815	3214.35273924873	-0.682882133714378	0.0609286340905383	1.32468649713652e-29	2.73536751578444e-28	CMIP
ENSG00000138134	82.7332207595263	3.03206861738782	0.272588787661765	1.39249170649772e-29	2.87286619377265e-28	STAMBPL1
ENSG00000185291	826.317673059933	-1.34455402959164	0.120925741000144	1.47175599841554e-29	3.03374542136276e-28	IL3RA
ENSG00000251201	85.9232428180724	3.11865532839518	0.280695277038865	1.64046455141698e-29	3.37855535275249e-28	TMED7-TICAM2
ENSG00000101294	9363.36932401143	1.22715811144628	0.110432402242342	1.80923380245119e-29	3.72288894554951e-28	HM13
ENSG00000156958	642.986942086161	0.757294858138362	0.067592840979232	1.86191173424155e-29	3.82794780065932e-28	GALK2
ENSG00000128567	19287.4318665802	-1.59036275966219	0.143563435313177	1.87450239579759e-29	3.8504791597576e-28	PODXL
ENSG00000161179	567.073148999437	1.4594025726869	0.131504039464727	2.10926988628699e-29	4.32895546575178e-28	YDJC
ENSG00000077684	1133.12575777564	0.774185386033814	0.0692266577243405	2.13854231974846e-29	4.3852194466293e-28	JADE1
ENSG00000269858	1083.95948661806	-0.600628808761466	0.0536280429886998	2.27762621850466e-29	4.66636579940511e-28	EGLN2
ENSG00000117707	115.500888134678	-2.42795988791126	0.21987665111394	2.32926982485064e-29	4.76803351310709e-28	PROX1
ENSG00000112320	170.348573842484	-1.52172474316751	0.137380565197058	2.34674225161996e-29	4.79963696904109e-28	SOBP
ENSG00000169692	783.16343991845	1.331880474772	0.120097823799981	2.45523364410798e-29	5.01717960763953e-28	AGPAT2
ENSG00000221955	46.9972262455117	4.51703735025447	0.403478847723085	2.49496468518146e-29	5.09395817471046e-28	SLC12A8
ENSG00000166507	259.589722742698	1.12966457262279	0.101449629122432	2.49996278644371e-29	5.09975122607126e-28	NDST2
ENSG00000140743	2462.2349073423	0.688740239683055	0.0616000067406083	2.55928043054648e-29	5.21624669445234e-28	CDR2
ENSG00000100266	2677.08665807586	0.700362339044231	0.0625733401634668	2.70899852108857e-29	5.51663357159036e-28	PACSIN2
ENSG00000168487	2385.56583487925	-0.570572584063707	0.0507683911212482	3.00969747943783e-29	6.12369654393894e-28	BMP1
ENSG00000146374	113.467026587394	-1.71349825101784	0.15517501900034	3.0421133109839e-29	6.18432027268235e-28	RSPO3
ENSG00000157224	234.844450402506	1.46024387596361	0.132074985900878	3.27681780681506e-29	6.65571892224175e-28	CLDN12
ENSG00000162946	318.799458079723	-1.22670370971433	0.110879648843158	3.29929251358723e-29	6.69439774481115e-28	DISC1
ENSG00000164219	802.365059324225	0.722640891945977	0.0648004806883794	3.30153333402262e-29	6.69439774481115e-28	PGGT1B
ENSG00000171469	2032.45309986936	0.594314549603661	0.0531577385604633	3.70453915426419e-29	7.50511013896511e-28	ZNF561
ENSG00000162063	301.32767564293	-1.24111998378022	0.111973595390519	3.98254968175698e-29	8.06141831808133e-28	CCNF
ENSG00000158856	925.09707824006	-1.11302288704268	0.100290803360118	4.041562781953e-29	8.17386159208695e-28	DMTN
ENSG00000090615	3098.44875678549	0.635648977637589	0.056725255035394	4.26005458478958e-29	8.60837399916128e-28	GOLGA3
ENSG00000221817	194.396287011083	1.28216034778395	0.116015964475092	4.72510759072012e-29	9.53994776357369e-28	PPP3CB-AS1
ENSG00000254614	174.795340695229	1.48388312063547	0.134428143575608	4.78351321288531e-29	9.64961357696744e-28	CAPN1-AS1
ENSG00000197021	727.542665799291	1.01992418429768	0.0921884562112307	4.99646117031868e-29	1.00705786969993e-27	EOLA2
ENSG00000130052	1536.85195301422	-1.08179312413238	0.0976608348863259	5.06066667418242e-29	1.0191284543008e-27	STARD8
ENSG00000177426	1262.16669392224	0.769491951748404	0.0693471738101886	5.57952381446992e-29	1.12265917364978e-27	TGIF1
ENSG00000143033	417.72233009969	-0.935179450504117	0.0844636945345619	5.71085944891422e-29	1.14810651374168e-27	MTF2
ENSG00000170271	142.120365617878	-1.44697895488899	0.131428873585008	5.76524739279628e-29	1.15805420395556e-27	FAXDC2
ENSG00000101782	2746.97562081409	0.699378340540852	0.0630352225325441	5.8834796136249e-29	1.18079834898618e-27	RIOK3
ENSG00000065054	6197.3923762587	-1.52608972029446	0.13887295896709	6.03806821946414e-29	1.21079427456069e-27	NHERF2
ENSG00000175048	1734.75208397935	-0.677598971775004	0.0611219048129844	6.96526135747899e-29	1.39553564141952e-27	ZDHHC14
ENSG00000138867	2602.77359405973	-0.649598441637978	0.0586637695324082	7.05981617101363e-29	1.41328058751708e-27	GUCD1
ENSG00000095637	310.819185626109	-1.17932334345434	0.107075173114487	7.4843518868357e-29	1.49699723078895e-27	SORBS1
ENSG00000068079	944.445754770096	1.89653632942604	0.17331726698599	7.98301823440306e-29	1.59538692945285e-27	IFI35
ENSG00000132965	210.434837523264	6.94865765686065	0.6187204298755	9.2664681437942e-29	1.85031456116608e-27	ALOX5AP
ENSG00000006128	170.099560809715	7.27427055563529	0.641696664594207	9.75702275738103e-29	1.94662088858586e-27	TAC1
ENSG00000122873	1146.48138065399	1.9619668401888	0.17980433614262	9.88307882589072e-29	1.97010495311379e-27	CISD1
ENSG00000137491	236.593617032166	-2.3936497396212	0.219548819711233	1.1094085967084e-28	2.20964233751153e-27	SLCO2B1
ENSG00000165688	1636.26103028832	-0.541162861118439	0.0491191857587402	1.16597951238395e-28	2.32035821680319e-27	PMPCA
ENSG00000166508	1527.56783480512	-0.805522365327975	0.0730937019588286	1.22833409995171e-28	2.44238765181636e-27	MCM7
ENSG00000279484	135.294725027058	6.14653844056144	0.55180101547794	1.28344627732151e-28	2.54982315129143e-27	NA
ENSG00000078804	1711.40600321527	-0.871675970171428	0.0791758359170628	1.32722310166197e-28	2.63457692560351e-27	TP53INP2
ENSG00000164294	2970.01523325424	0.623432752230188	0.0562832769886926	1.3503783051053e-28	2.67828813084835e-27	GPX8
ENSG00000103811	667.876262387193	1.67317604692267	0.153393180850729	1.36050970573953e-28	2.69385487205238e-27	CTSH
ENSG00000165118	342.755760455243	1.00910142762377	0.0917952839036272	1.3598612569677e-28	2.69385487205238e-27	C9orf64
ENSG00000101384	4439.62954547487	1.62747744923746	0.149259801262256	1.45980308859816e-28	2.88803625289973e-27	JAG1
ENSG00000198844	3698.6865274594	-0.887282129995053	0.0807017317889379	1.47958269861317e-28	2.92471615181474e-27	ARHGEF15
ENSG00000198604	1472.0249444707	-0.75282879751851	0.0683512713955756	1.49087575042547e-28	2.94457317669807e-27	BAZ1A
ENSG00000087494	80.7015996806919	2.86023808295317	0.262244104317181	1.57403623786904e-28	3.10622101055059e-27	PTHLH
ENSG00000175264	1349.57216690228	-0.880020145600713	0.0801253161390274	1.59615731244087e-28	3.14724351614281e-27	CHST1
ENSG00000256229	400.096942871317	1.15357968694472	0.105554670679949	1.65225778118777e-28	3.2551409141564e-27	ZNF486
ENSG00000158286	109.028550367687	2.10019273972199	0.193033167915849	1.66136584558067e-28	3.27035501979941e-27	RNF207
ENSG00000274286	49.643242157324	-3.70708737352318	0.338212925164187	1.80128484160528e-28	3.54282706929732e-27	ADRA2B
ENSG00000066117	2798.50516535585	0.486732230667337	0.0442397072769831	1.93735815995544e-28	3.80728786771593e-27	SMARCD1
ENSG00000148985	203.00893194675	1.22503079925654	0.112223954899019	1.93926554677483e-28	3.80786567678699e-27	PGAP2
ENSG00000114541	1472.62638211656	-1.1172213931941	0.102322533731923	2.14940349708723e-28	4.21697600484229e-27	FRMD4B
ENSG00000163702	1043.10357827504	0.886411620804893	0.0808323863934522	2.17510374841875e-28	4.26385371014779e-27	IL17RC
ENSG00000111077	3871.02346641044	-1.04403319029405	0.0957478824929948	2.44857679008307e-28	4.79595928626893e-27	TNS2
ENSG00000234912	341.703422824787	-1.30788779945067	0.120252824593491	2.65255092063783e-28	5.19116972047214e-27	SNHG20
ENSG00000253738	744.122261542676	0.717784607215839	0.065442417108583	2.67730893590455e-28	5.23528131774806e-27	NA
ENSG00000166794	15414.4341446677	1.32749844252056	0.122152622456673	2.87346666689102e-28	5.61420200926837e-27	PPIB
ENSG00000091106	66.4566687933841	4.04334447366206	0.370261436048268	2.92529896404978e-28	5.7107449255172e-27	NLRC4
ENSG00000171848	327.82478895882	-1.38711455150664	0.127279144077544	3.10048707333277e-28	6.04774346320662e-27	RRM2
ENSG00000081803	1822.2854910011	0.997609094529017	0.0914695981946129	3.35312728631847e-28	6.53513709427651e-27	CADPS2
ENSG00000166444	104.482078345796	-1.89683318789132	0.174980158580428	3.41925696716276e-28	6.65852334479995e-27	DENND2B
ENSG00000261114	69.9310136280539	3.18808780160645	0.294614588361529	3.50167156838546e-28	6.81339260981315e-27	NA
ENSG00000119402	2345.63817130847	-0.472140571297682	0.0430841372485635	4.26941625739589e-28	8.30039229876919e-27	FBXW2
ENSG00000120370	392.460345049546	1.10130169557282	0.10124807026396	4.39452979239662e-28	8.53660017778971e-27	GORAB
ENSG00000102452	87.4429909431063	2.09998781348912	0.194501202106042	4.43444834228818e-28	8.6070600143656e-27	NALCN
ENSG00000133393	342.01513332928	0.960416212400104	0.088457083304197	5.04555742946138e-28	9.78514761299485e-27	CEP20
ENSG00000166997	640.594066624751	-0.923676912748957	0.0850439095290214	5.11278919503399e-28	9.90739331536883e-27	CNPY4
ENSG00000173681	234.207223128981	1.19336807624396	0.110124672464848	5.45255249307908e-28	1.05571077884867e-26	BCLAF3
ENSG00000143367	414.321760069853	1.30766595910605	0.12086611460242	5.80161411880836e-28	1.12237456091897e-26	TUFT1
ENSG00000138650	6474.6922456109	-1.83743434997047	0.170677765971824	6.3866576877933e-28	1.23454459252496e-26	PCDH10
ENSG00000197978	155.757147170239	1.74401186329106	0.161846714039233	6.6786119278478e-28	1.28992306645715e-26	GOLGA6L9
ENSG00000099282	3968.74861673385	-1.24262301546809	0.114888705870966	6.79299395549028e-28	1.31094230038824e-26	TSPAN15
ENSG00000235162	317.697833876495	1.55775213745144	0.144566624211272	6.89827344126086e-28	1.33017197516862e-26	C12orf75
ENSG00000153310	1047.50210589368	-0.820917833073645	0.0756104854920882	6.97620221913536e-28	1.34410061041659e-26	CYRIB
ENSG00000005700	2958.23679276635	1.2992088793152	0.120526438820686	7.42268266209738e-28	1.42779263399203e-26	IBTK
ENSG00000187498	78652.0109486998	-1.69024996286133	0.157245802040037	7.42127772963443e-28	1.42779263399203e-26	COL4A1
ENSG00000170190	327.909336148809	1.04957030729771	0.0970248023804614	8.70247077419043e-28	1.67260354407527e-26	SLC16A5
ENSG00000213203	738.029530073878	-1.16483357252224	0.108103765951541	9.27041583744303e-28	1.78031207970163e-26	GIMAP1
ENSG00000178149	633.116791719277	0.822258559612879	0.0758773046476402	9.31821076866303e-28	1.78803585822752e-26	DALRD3
ENSG00000159202	3007.13717944594	0.512126857223756	0.0470208764687226	9.79194593362738e-28	1.87741273700628e-26	UBE2Z
ENSG00000164253	1435.63697192638	0.923876446140617	0.0854216964443418	9.95716189186824e-28	1.90754005658989e-26	WDR41
ENSG00000172936	1187.84241498446	-0.613743307188343	0.0565098199051697	1.03002476524969e-27	1.97166622136442e-26	MYD88
ENSG00000103066	809.953142032413	-0.716396388115445	0.066177881416722	1.21358335348346e-27	2.3211502681456e-26	PLA2G15
ENSG00000120217	1164.0030618308	1.20939464097758	0.112446039147419	1.26507642242602e-27	2.41767884389464e-26	CD274
ENSG00000028839	481.443377412788	1.15268047168543	0.107109449386977	1.27001334140944e-27	2.42515007151664e-26	TBPL1
ENSG00000104856	1220.10008294929	1.0559937961191	0.0981225448356948	1.28826360635849e-27	2.45801112669952e-26	RELB
ENSG00000120549	943.214748951906	-1.26784938060931	0.118234604078501	1.29517769009521e-27	2.46920709544645e-26	KIAA1217
ENSG00000171680	3211.02858512092	-1.63326510230761	0.153021374147254	1.36349357364408e-27	2.59735071227987e-26	PLEKHG5
ENSG00000271601	1748.27549151491	-0.745370230842934	0.0692817742285133	1.39122166583213e-27	2.64803336749757e-26	LIX1L
ENSG00000129484	485.260252267321	0.996246396514731	0.0923504464348248	1.42700046236257e-27	2.71394560134418e-26	PARP2
ENSG00000153885	1981.39560853846	0.760443776413199	0.0705293289178825	1.52996082273279e-27	2.90741830419802e-26	KCTD15
ENSG00000180304	1475.7916626683	-0.903892209094737	0.0842489013955523	1.53379481535676e-27	2.91235923025344e-26	OAZ2
ENSG00000186141	812.07855671405	0.740302350889438	0.0687128129360799	1.59496018416696e-27	3.02606513397978e-26	POLR3C
ENSG00000130021	921.810445227497	-0.86280690784862	0.0798359604249261	1.7774499717767e-27	3.36958829187741e-26	PUDP
ENSG00000183386	1629.2943445629	-1.10837846900446	0.103426517402498	1.79718936811129e-27	3.40427475651386e-26	FHL3
ENSG00000188452	38.2166913015054	-3.74716260760526	0.350502745470023	1.95496663205957e-27	3.70017020448036e-26	CERKL
ENSG00000130958	1394.46288450251	0.824636039462931	0.0766506354781557	1.96848193014999e-27	3.72276526565707e-26	SLC35D2
ENSG00000164168	949.962688575807	0.901231262405769	0.0837782415750899	2.07528296324201e-27	3.92160356272522e-26	TMEM184C
ENSG00000197646	663.943587323803	0.994998188105062	0.0926425078886503	2.09648417384665e-27	3.95849755769029e-26	PDCD1LG2
ENSG00000154781	702.379349973822	1.00314120678197	0.0934477090722436	2.12209383371322e-27	4.00364977324536e-26	CCDC174
ENSG00000101306	140.646262081273	-2.25774617920184	0.212781828082739	2.21199627446865e-27	4.16993099600712e-26	MYLK2
ENSG00000120948	2083.09539219933	-0.575691230656054	0.0532165231897387	2.24602283517471e-27	4.23069680413356e-26	TARDBP
ENSG00000144152	151.010169461624	-1.50397577094927	0.140950817522017	2.25772582114435e-27	4.24934966751586e-26	FBLN7
ENSG00000086827	791.255858193807	0.731075251953958	0.0677695382652719	2.29347136035204e-27	4.31318813123737e-26	ZW10
ENSG00000151702	6136.60678470981	-1.0097005630975	0.0940361400520381	2.45156474897247e-27	4.60683369468537e-26	FLI1
ENSG00000105722	1909.18171086756	-1.06049919587868	0.0988305150449901	2.45744041302201e-27	4.61420116373472e-26	ERF
ENSG00000196505	413.154175697814	0.915044271164878	0.0852570551288911	2.66089978017986e-27	4.99225410268721e-26	GDAP2
ENSG00000164220	392.819700721739	1.10189465706773	0.103092583007968	2.9190436266904e-27	5.47222141994811e-26	F2RL2
ENSG00000122970	170.891764372444	-1.31001395311793	0.122614541446732	3.2448486069904e-27	6.07816800176091e-26	IFT81
ENSG00000178234	856.115111358839	-0.842390572861848	0.0786632041724451	3.55263210094181e-27	6.64942290614025e-26	GALNT11
ENSG00000163803	73.8083454027795	2.13277610169341	0.200931107981751	3.88022523474099e-27	7.25682060145459e-26	PLB1
ENSG00000166435	673.488132000845	1.2983832717678	0.122132042386862	4.07583472695681e-27	7.61661529894177e-26	XRRA1
ENSG00000135002	1635.43609974015	-0.687266783072514	0.0642248983729903	4.52344371004189e-27	8.44638595288044e-26	RFK
ENSG00000235501	220.185617568159	-1.15043411876329	0.108041502259788	4.61173744006638e-27	8.60444482691278e-26	NA
ENSG00000150527	174.868109589587	1.43547652482192	0.135152883105362	4.6451921091773e-27	8.66001770622454e-26	MIA2
ENSG00000180353	2463.64346486379	0.647752578149067	0.0602273415954828	4.76633246636018e-27	8.87884600402785e-26	HCLS1
ENSG00000240694	458.723363955281	1.81414234930696	0.17171975841253	4.80540757279849e-27	8.94457646160804e-26	PNMA2
ENSG00000115966	1470.39497888278	0.876082161960779	0.0820496730861102	4.93408143633594e-27	9.17684712847918e-26	ATF2
ENSG00000156414	113.649918193776	2.23095970867434	0.211285961440895	5.5028940021815e-27	1.0226716869251e-25	TDRD9
ENSG00000111846	1207.747927384	1.01218076770359	0.0951571396088664	5.58222055019548e-27	1.03659771381364e-25	GCNT2
ENSG00000101842	73.1730753080919	-2.00973111373189	0.190065405160888	5.71034266241259e-27	1.0595558767159e-25	VSIG1
ENSG00000116717	6209.19472609313	1.00427008328442	0.0943899848257246	6.15628891530585e-27	1.14116628444298e-25	GADD45A
ENSG00000119403	1024.73579524614	-0.685852808154503	0.0641709327624623	6.15984173536293e-27	1.14116628444298e-25	PHF19
ENSG00000164023	610.142649182091	1.45562784813763	0.137737639063887	6.37750888951187e-27	1.18056442988439e-25	SGMS2
ENSG00000172572	522.845012206207	-1.57903283191659	0.149651447504856	6.84199197104976e-27	1.26555403213728e-25	PDE3A
ENSG00000260641	99.5047924559786	-2.00196183223932	0.190129764017557	6.98035431305131e-27	1.29013564993451e-25	NA
ENSG00000185340	1526.17333716298	-0.860856477339264	0.0809459861497376	7.09498020676309e-27	1.31029517089219e-25	GAS2L1
ENSG00000261377	156.046399007363	1.99636972008897	0.189941616098381	7.27242742481634e-27	1.34201588804156e-25	NA
ENSG00000146856	99.6730381009502	-1.56829392841773	0.148714622860817	9.31168262727743e-27	1.71698697944533e-25	AGBL3
ENSG00000110628	81.6313200902052	2.2192666381616	0.211095919936854	9.86912527834694e-27	1.81835358953587e-25	SLC22A18
ENSG00000139187	49.1791716815693	-2.59940790915884	0.247605888683087	1.00126373492578e-26	1.84335621464262e-25	KLRG1
ENSG00000075856	1739.62129399419	0.869168128851847	0.0819850704682035	1.08570863822034e-26	1.99726385652974e-25	SART3
ENSG00000120694	3066.37812035562	-0.767913770976388	0.0721231208620433	1.09282343647581e-26	2.00878650683037e-25	HSPH1
ENSG00000161011	24742.7161530781	0.592096306188695	0.0543663901291785	1.12710158861771e-26	2.07018301124942e-25	SQSTM1
ENSG00000075413	2718.4300411135	0.500837241244157	0.047052001523373	1.31660401122924e-26	2.41636764175992e-25	MARK3
ENSG00000152779	74.935073782273	4.32453783582193	0.406901761722088	1.34340785568468e-26	2.46364508235196e-25	SLC16A12
ENSG00000133103	626.433660807875	0.836681700113895	0.0790376028974099	1.39969276428529e-26	2.5648717874737e-25	COG6
ENSG00000057657	443.833165959531	-1.35111083898516	0.129026262023303	1.70531243726548e-26	3.12248131453373e-25	PRDM1
ENSG00000168005	1055.74143202667	-0.768319243350634	0.0727841005379963	1.73882137278843e-26	3.18136915043043e-25	SPINDOC
ENSG00000168765	381.102450668852	1.41518598057429	0.134942419682427	1.74490177499201e-26	3.19002104518678e-25	GSTM4
ENSG00000117758	2414.10139230003	-0.651355883066663	0.0614306456411097	1.78291281427461e-26	3.25698980205181e-25	STX12
ENSG00000176595	128.83181654494	2.02145259944295	0.193219507235318	1.84921325241666e-26	3.37549351767502e-25	KBTBD11
ENSG00000141644	3672.00773993446	0.884250305266926	0.0840292364148887	1.95647151611479e-26	3.56851937583782e-25	MBD1
ENSG00000169991	959.76813952397	-1.01397954196433	0.0962567767230669	2.0853224289673e-26	3.80060076976728e-25	IFFO2
ENSG00000156256	1827.94532023247	0.7345502921757	0.0697846040887522	2.14898035798237e-26	3.91359833403549e-25	USP16
ENSG00000198055	965.223078972859	0.739092103737689	0.0697407387674785	2.412053891575e-26	4.38930577863941e-25	GRK6
ENSG00000085662	9407.38687898762	1.31233983483917	0.125464502196053	2.80226732065365e-26	5.09546327442739e-25	AKR1B1
ENSG00000128335	2496.64284344686	-0.651902382955456	0.0617820558729788	2.84989761658013e-26	5.17808187425128e-25	APOL2
ENSG00000134108	2326.55272813856	0.504513463093849	0.0474583845558255	2.8620745260702e-26	5.19620638186992e-25	ARL8B
ENSG00000122545	3757.74987302073	-0.474632497400789	0.0450065978585782	3.06575141666631e-26	5.55743970323796e-25	SEPTIN7
ENSG00000141198	286.608767223365	1.1096353317054	0.105934204585342	3.06348911239936e-26	5.55743970323796e-25	TOM1L1
ENSG00000105655	1061.66980066888	-1.26348073824677	0.12122274945259	3.20502937042343e-26	5.8054568841699e-25	ISYNA1
ENSG00000168016	760.292604530926	1.56839077625569	0.150842766538379	3.43998165074828e-26	6.22626126694485e-25	TRANK1
ENSG00000132837	74.2393556800904	2.25719841544177	0.217262095531385	3.5592181093182e-26	6.43713914299833e-25	DMGDH
ENSG00000149781	6198.4728866618	1.00713481233274	0.0961834588133968	3.61343989412562e-26	6.53019972290604e-25	FERMT3
ENSG00000122779	2442.47481279047	-1.01543263954937	0.0974435950361761	3.95803742687666e-26	7.14201829886415e-25	TRIM24
ENSG00000166548	1023.12676057772	0.644594343865652	0.0612795092061814	3.95745945932376e-26	7.14201829886415e-25	TK2
ENSG00000139354	694.945456777911	-1.46097423888594	0.14068337239948	4.01507270424588e-26	7.2393999973729e-25	GAS2L3
ENSG00000241852	617.535504673655	-0.781187627112267	0.0744310397608374	4.11124492072971e-26	7.40714523809638e-25	C8orf58
ENSG00000102316	5691.70611006986	-0.883755142824265	0.0844609216761979	4.35626819548963e-26	7.84261189549552e-25	MAGED2
ENSG00000070269	431.289803128097	0.874163908303533	0.0834925557337769	4.53028104559729e-26	8.14967174071549e-25	TMEM260
ENSG00000164509	60.9561352384456	5.3504309952793	0.509138414341097	4.70612449879319e-26	8.45955448747273e-25	IL31RA
ENSG00000152457	223.520714684003	1.09896613746783	0.105369343314059	5.0072564416677e-26	8.99400810778091e-25	DCLRE1C
ENSG00000124098	2620.93080351926	-0.721845131106368	0.0688817785270187	5.01741925351785e-26	9.00540906627592e-25	FAM210B
ENSG00000047648	153.701296463942	-1.5476117086604	0.149133630023871	5.0564702419433e-26	9.06171682994273e-25	ARHGAP6
ENSG00000169871	2814.49701099241	0.531273673173416	0.0507032592624862	5.0539179778503e-26	9.06171682994273e-25	TRIM56
ENSG00000223865	140.659769701993	2.09552953176009	0.202565387082789	5.06084847131516e-26	9.06268176175875e-25	HLA-DPB1
ENSG00000174640	293.540578984722	-1.24298053741899	0.119223020751353	5.10568631287593e-26	9.13604308995434e-25	SLCO2A1
ENSG00000163762	5250.61183538487	-1.06825398819531	0.10264414652737	5.11403235730218e-26	9.14404482553379e-25	TM4SF18
ENSG00000145604	352.130924357735	-1.02847942857083	0.0989298921002195	5.86720344570256e-26	1.04748665450433e-24	SKP2
ENSG00000162817	1887.41000756808	-0.802912447744399	0.0768647312648783	5.86636911775896e-26	1.04748665450433e-24	C1orf115
ENSG00000057019	2897.18189137351	1.44304688631286	0.139174099879806	5.9398083049265e-26	1.05964743471561e-24	DCBLD2
ENSG00000080709	40.1312054567558	-3.18812776039975	0.309248144292343	6.37843384008513e-26	1.13703773031487e-24	KCNN2
ENSG00000261652	76.3429822380272	3.18683869773628	0.308661021669811	6.79841461763019e-26	1.21099005136081e-24	PIERCE2
ENSG00000105355	2401.60318554305	-0.603893698989795	0.0576795901901132	6.84349330461876e-26	1.21810052017807e-24	PLIN3
ENSG00000104998	147.488499246088	-1.67392362358516	0.161909203378864	6.94356517396091e-26	1.23498135068444e-24	IL27RA
ENSG00000183087	2201.34228349311	-1.02647995830566	0.0988521014197722	7.15039356230034e-26	1.27081015705883e-24	GAS6
ENSG00000136244	1625.70077386031	1.6862115260247	0.163747326706114	7.24297305923754e-26	1.28629533592268e-24	IL6
ENSG00000144659	847.65284312822	0.942775539688231	0.0907164508985995	8.33589265900541e-26	1.47927622960786e-24	SLC25A38
ENSG00000104852	6780.61860725188	-0.497270543008732	0.0475809110447338	8.85187080512745e-26	1.56966081699938e-24	SNRNP70
ENSG00000003436	1532.36452534542	0.840308627749853	0.0805922657903516	9.21800257226893e-26	1.6333580834136e-24	TFPI
ENSG00000109738	56.8207493470755	2.83409912055504	0.274873038166759	9.28521919059008e-26	1.64403408354319e-24	GLRB
ENSG00000064652	211.933537373781	1.32423269648851	0.128130367526115	1.04650900512059e-25	1.85155213934454e-24	SNX24
ENSG00000183935	227.652767020547	-1.33086779408668	0.129082923792214	1.06400694240648e-25	1.88110051345901e-24	HTR7P1
ENSG00000147010	1931.5108035532	0.606199804502803	0.0581881645826217	1.11442580194652e-25	1.96876330670223e-24	SH3KBP1
ENSG00000152683	689.05464114188	0.895682023073264	0.086574232541417	1.17775262879254e-25	2.07908134216616e-24	SLC30A6
ENSG00000162695	1227.12348514931	0.928199903614666	0.0895465183896094	1.21159731865173e-25	2.13722869318521e-24	SLC30A7
ENSG00000100968	602.931851406533	-0.845325086053355	0.0816380212314863	1.3600011534001e-25	2.3972178657617e-24	NFATC4
ENSG00000162545	850.730202328716	-0.84450899048807	0.0815702296834102	1.36253318894934e-25	2.3998886810136e-24	CAMK2N1
ENSG00000113657	4038.19441439322	-1.15145326236901	0.112080155519676	1.46365696617925e-25	2.5760799191471e-24	DPYSL3
ENSG00000118707	283.522925600943	-0.986150924847294	0.0954600051881366	1.57776375340767e-25	2.77484203486795e-24	TGIF2
ENSG00000153132	38.7620261337831	4.27532709286535	0.415655115978066	1.74072773551636e-25	3.05917021695138e-24	CLGN
ENSG00000135362	436.6045015036	-0.913904713104065	0.0884667538311634	1.84581178459088e-25	3.24143227231503e-24	PRR5L
ENSG00000198648	598.698729387625	0.777961717263335	0.0751121725195552	1.85967781676394e-25	3.26335433689685e-24	STK39
ENSG00000187840	5456.17512656856	1.77324262736935	0.173469028232049	1.89226222380699e-25	3.3180663451926e-24	EIF4EBP1
ENSG00000134531	6400.48508186533	-0.672435688656455	0.0652451805026553	1.92975235538066e-25	3.38129287985853e-24	EMP1
ENSG00000105928	1148.43493334288	0.577811963645657	0.0556720190369539	2.17158706115184e-25	3.80221052057165e-24	GSDME
ENSG00000105767	144.088223461259	-1.62334727106985	0.158944091839048	2.33578699178667e-25	4.08667491328013e-24	CADM4
ENSG00000185955	133.113494980802	-2.16953812617405	0.212733978037971	2.39862542063796e-25	4.19350793910349e-24	SPACDR
ENSG00000131791	825.441130588686	1.40040057462338	0.136869661193076	2.56196439761972e-25	4.47575749168176e-24	PRKAB2
ENSG00000118515	1957.04340037896	-0.751583660654575	0.0726458125741183	2.67144151580234e-25	4.66356232662476e-24	SGK1
ENSG00000116852	124.011461313387	2.13373987820289	0.209464841765946	2.84902355367619e-25	4.96989312001963e-24	KIF21B
ENSG00000175832	96.7689268428734	2.31693378167859	0.226953341951114	2.91124456087574e-25	5.07468198861072e-24	ETV4
ENSG00000071282	302.464332058634	-1.24209314380698	0.12128482774024	2.99356319220078e-25	5.21432313375076e-24	LMCD1
ENSG00000165091	145.619056723314	-1.66494512420094	0.163999037726539	3.61866908763547e-25	6.29851237510121e-24	TMC1
ENSG00000120738	164.488351507983	2.02367351129268	0.200038698881165	4.05152668680196e-25	7.04673049829771e-24	EGR1
ENSG00000124571	1246.93505060004	1.00570435709784	0.0985045373394433	4.07114279800437e-25	7.07563419134751e-24	XPO5
ENSG00000103034	825.390024589891	-1.15956757810705	0.113780493430768	4.60862603129839e-25	8.00388459092749e-24	NDRG4
ENSG00000185024	1064.99064487794	-0.632109795082948	0.0614502151156656	4.67068717128795e-25	8.10570283946604e-24	BRF1
ENSG00000102226	1033.82314906557	-0.552452997131608	0.053622947339619	4.77562585644539e-25	8.28172824862779e-24	USP11
ENSG00000101017	786.583583631227	-1.19068619366934	0.116778021737449	4.83555130787118e-25	8.37949206816268e-24	CD40
ENSG00000149499	2034.38121162047	-0.512133627442818	0.0499966354576573	5.41777863437137e-25	9.38154155014183e-24	EML3
ENSG00000161940	8993.73159119694	-0.768011213816574	0.0752646712076466	5.61529488952906e-25	9.7164362157379e-24	BCL6B
ENSG00000171302	2820.3780263014	0.433872799076484	0.0421366438197625	5.71258491665642e-25	9.87754060094688e-24	CANT1
ENSG00000157510	7749.20250600187	-0.933053097699489	0.0914696749541907	5.88499743088064e-25	1.0168207127646e-23	AFAP1L1
ENSG00000105568	5785.41796275577	-0.669645694226723	0.0653475857229443	6.39870171233224e-25	1.10477072285637e-23	PPP2R1A
ENSG00000129946	121.165475009305	-1.90957370497833	0.189338639583242	6.71962625913348e-25	1.1593320100005e-23	SHC2
ENSG00000167107	235.642896885449	-1.29533764925599	0.127829501400782	6.82810886675619e-25	1.17718791434025e-23	ACSF2
ENSG00000176018	1785.51826135197	1.19944397019035	0.118176849849038	6.96722045290808e-25	1.20029443160246e-23	LYSMD3
ENSG00000277734	94.9265048746464	-1.80429041549355	0.179052198890336	7.00243313805296e-25	1.20548086742761e-23	NA
ENSG00000197165	116.116123422721	2.22765448590411	0.220998239568813	8.01693874000275e-25	1.37912382027365e-23	SULT1A2
ENSG00000158042	2621.80511698369	-1.23609727902683	0.122076107660065	8.7296034216175e-25	1.50062709364178e-23	MRPL17
ENSG00000148926	1551.38146438861	-0.9476050351654	0.0929967087189224	9.36148310690923e-25	1.60807659599179e-23	ADM
ENSG00000137802	1638.25213942328	-1.11466799163258	0.110140464562922	9.44328467489983e-25	1.62094839925081e-23	MAPKBP1
ENSG00000196230	14386.3750134326	-0.881919996022147	0.0870117728454911	9.64025888445874e-25	1.65355661476014e-23	TUBB
ENSG00000143476	93.8795106131442	-1.73271250011205	0.172064514838959	1.07218394018171e-24	1.8377404034981e-23	DTL
ENSG00000123739	378.536270215703	1.38827099307565	0.137698296400825	1.12328823725002e-24	1.92393679068033e-23	PLA2G12A
ENSG00000231196	80.8936608898385	6.67035864834314	0.639661419373349	1.16885954141976e-24	2.00053828111596e-23	NA
ENSG00000243742	81.6276338258577	4.79153508622324	0.469518259600522	1.17190509145541e-24	2.00429738902396e-23	RPLP0P2
ENSG00000135047	3376.79617370869	1.07497072097072	0.106150432128923	1.19340608209865e-24	2.03959234972428e-23	CTSL
ENSG00000267681	52.2619589098765	2.77433836765646	0.275562269890694	1.22175568740215e-24	2.08653239754453e-23	NA
ENSG00000102038	690.88206038854	-0.901690065987278	0.0890995278101723	1.28241978506526e-24	2.18855182697834e-23	SMARCA1
ENSG00000100335	1456.47171739442	0.889719841688549	0.0877488820529514	1.30502584396848e-24	2.22552167408555e-23	MIEF1
ENSG00000117114	2989.01503059696	-1.55181783928819	0.154692520998283	1.31019571042574e-24	2.23272484891468e-23	ADGRL2
ENSG00000170946	353.94625052279	1.16874698505727	0.115868843065579	1.5157305397058e-24	2.58111632021186e-23	DNAJC24
ENSG00000100139	3430.28003651018	0.893509385104326	0.0882967321105576	1.51915660863207e-24	2.58508538406159e-23	MICALL1
ENSG00000147274	3093.56969110099	-0.471625389220654	0.0462921189268861	1.60527921259981e-24	2.72966858615134e-23	RBMX
ENSG00000133313	3626.10050227013	0.518725926398707	0.0509830057186975	1.62753308642056e-24	2.76551734382275e-23	CNDP2
ENSG00000277494	510.566728007609	-1.88180527326549	0.188432421627658	1.68566710666769e-24	2.86223849291877e-23	GPIHBP1
ENSG00000164976	713.679594315861	-1.55177952810592	0.154857682150614	1.69396269553654e-24	2.87425647304482e-23	MYORG
ENSG00000145075	191.587356620834	-1.36761777765212	0.135944817241124	1.70808857756254e-24	2.89614271606544e-23	NA
ENSG00000177432	431.747679688155	-0.833486329230613	0.0823228220773121	1.73504832299861e-24	2.93974232013016e-23	NAP1L5
ENSG00000132256	3409.84080064793	0.56764513667386	0.0559359850857591	1.81037206680959e-24	3.06516510192538e-23	TRIM5
ENSG00000204758	131.441164635179	1.4791655578484	0.147646999952588	2.10895050580508e-24	3.56813260487537e-23	RPL26L1-AS1
ENSG00000059804	2082.69027076314	0.669630053693159	0.0663389661019871	2.13953132476218e-24	3.61727924978776e-23	SLC2A3
ENSG00000130309	26561.1919626377	-0.924063352564665	0.0916827720679927	2.25172950420562e-24	3.8015250184736e-23	COLGALT1
ENSG00000142156	2218.13867047633	-0.776328657855732	0.0772479762323504	2.25097787631661e-24	3.8015250184736e-23	COL6A1
ENSG00000160712	272.225315866017	-1.05700500254506	0.105051661841149	2.32101067576353e-24	3.91568934734602e-23	IL6R
ENSG00000145740	1307.12234807308	0.627492690971637	0.0620405474556026	2.32948041067246e-24	3.92717118947797e-23	SLC30A5
ENSG00000160349	36.0055161462496	-4.98859584963435	0.495531137643101	2.36755552590894e-24	3.98851145770897e-23	LCN1
ENSG00000124209	1455.87806343871	0.564860628278804	0.0560577484341285	2.38134643971559e-24	4.00888292939852e-23	RAB22A
ENSG00000082438	328.608204616102	-1.44430272764388	0.144191282666502	2.51442667738246e-24	4.22990010260733e-23	COBLL1
ENSG00000096384	29661.0005759115	-0.382572549582738	0.037420905008365	2.59253765334105e-24	4.35819613206235e-23	HSP90AB1
ENSG00000124191	1195.69972205838	0.822022417067712	0.0814867074366359	2.67669572396977e-24	4.49646779196688e-23	TOX2
ENSG00000177465	50.0581677831974	3.13625415759656	0.31306520705178	2.71752617240492e-24	4.56181029310818e-23	ACOT4
ENSG00000167528	1034.53298926132	-0.850820634101513	0.084560619347669	2.95850440209152e-24	4.96280176959233e-23	ZNF641
ENSG00000164904	922.941081455389	-0.907460596817043	0.0903452089188791	3.0232639661793e-24	5.06783211148892e-23	ALDH7A1
ENSG00000235505	124.955030931038	-1.64438863165173	0.165063655875102	3.32731393453892e-24	5.57354602434263e-23	NA
ENSG00000184557	569.155571738123	-0.95609282385781	0.0952358718459598	3.33383229988746e-24	5.58050425120169e-23	SOCS3
ENSG00000136261	1161.61389946066	-0.816897381104858	0.0814902708929136	3.46451858686772e-24	5.79515008414258e-23	BZW2
ENSG00000169248	110.795903471831	1.95097210381788	0.19637606792538	3.65870814572383e-24	6.11563949400664e-23	CXCL11
ENSG00000018699	588.936186572726	0.824153526594022	0.0820514365382609	3.85396951413002e-24	6.43746556776338e-23	TTC27
ENSG00000147697	42.6043134798714	-2.94879489633804	0.296704829953917	4.49697087817515e-24	7.50618859028925e-23	GSDMC
ENSG00000101474	2984.94513455343	0.4272784952559	0.0424501330795628	4.57392287036271e-24	7.62923869867849e-23	APMAP
ENSG00000133216	1145.65912803596	-0.970265213906153	0.0971717027492141	4.57950569997504e-24	7.63315632279738e-23	EPHB2
ENSG00000164035	8355.8910411503	-0.87743385404168	0.0879176657889529	4.79327075869489e-24	7.9838233201635e-23	EMCN
ENSG00000136143	639.662335831823	-0.800996961393537	0.0799584918162067	5.0559512746305e-24	8.41541339801333e-23	SUCLA2
ENSG00000178202	1171.15860640024	0.903200889918218	0.0903989681975058	5.21554847240436e-24	8.67493834007665e-23	POGLUT3
ENSG00000176533	37.4441891083329	-3.41708617834507	0.346165330995369	5.8922369630469e-24	9.79356174660795e-23	GNG7
ENSG00000164983	820.001355222421	0.648573201003048	0.064651967817456	5.90935715898571e-24	9.81510539524143e-23	TMEM65
ENSG00000139211	673.412658000045	-0.816470743995046	0.0816657015734833	6.03241849039152e-24	1.00124571877792e-22	AMIGO2
ENSG00000158769	3545.20102906122	-0.826704918104412	0.0828151871014455	6.11121531609473e-24	1.01361141173906e-22	F11R
ENSG00000224034	45.2491548184504	2.85582949458907	0.287749673830894	6.34874348865479e-24	1.05226856614628e-22	LINC02561
ENSG00000196890	48.1174546081683	2.82115276039617	0.285515807501982	6.63942490885504e-24	1.0996751347284e-22	H2BC26
ENSG00000109466	948.632693787587	0.862834069719317	0.0864276147141468	7.24694063932431e-24	1.19945506991117e-22	KLHL2
ENSG00000164687	2272.13610084223	-1.76288453132968	0.179104790914152	7.49498558220949e-24	1.23964015214652e-22	FABP5
ENSG00000168702	23.5021218611911	-3.58991673948342	0.361714998579816	7.64498357112667e-24	1.26356374121661e-22	LRP1B
ENSG00000142002	5623.99381472189	0.590172358035333	0.0589587622808932	7.83465364270746e-24	1.29400626504676e-22	DPP9
ENSG00000249328	44.0277977454052	3.83864745479608	0.388006524959944	9.11508786856913e-24	1.50443569142635e-22	NA
ENSG00000166479	2340.12282218045	0.796763528736037	0.0797087958230074	9.3261026096496e-24	1.53818779729525e-22	TMX3
ENSG00000185033	533.625591482244	1.08580815931388	0.109419525166366	9.59767345367017e-24	1.58187352551343e-22	SEMA4B
ENSG00000177469	42419.9972975847	-0.83054612157314	0.0835041732033991	1.08723767368014e-23	1.79071762555468e-22	CAVIN1
ENSG00000132763	170.954519028503	1.51567914046026	0.154009505654569	1.13978913040104e-23	1.87596255618726e-22	MMACHC
ENSG00000111057	2742.73815262457	1.31093932323518	0.132751432851327	1.1458877403797e-23	1.88337342955723e-22	KRT18
ENSG00000111371	8847.30253408097	1.1474156464555	0.116363676255478	1.14571535989571e-23	1.88337342955723e-22	SLC38A1
ENSG00000213244	52.5274471327982	3.30491970130084	0.334893644156401	1.1549210165622e-23	1.89689950124572e-22	NA
ENSG00000198189	365.738698009631	0.901580233918777	0.0912549609085021	1.16599285573571e-23	1.9137526690594e-22	HSD17B11
ENSG00000146373	654.855705957359	1.07479163551719	0.108625384852714	1.17164461235378e-23	1.9216925740635e-22	RNF217
ENSG00000100243	10533.3316512078	-0.885026699752381	0.0895604921320903	1.19556933583456e-23	1.95957135169217e-22	CYB5R3
ENSG00000240344	351.109668349658	1.36153238755789	0.13837522034801	1.34859955951747e-23	2.20885820983563e-22	PPIL3
ENSG00000154721	46.8076653185337	-2.41229026128079	0.245743058668674	1.43301395442878e-23	2.34549204940555e-22	JAM2
ENSG00000103429	3226.76512799042	0.449462980827331	0.0448688120081831	1.46325005884196e-23	2.39332140601441e-22	BFAR
ENSG00000100994	4303.58704752608	1.01790430964188	0.10259785620774	1.50645627115919e-23	2.46228399666893e-22	PYGB
ENSG00000213722	2231.06937891486	-1.14617568391878	0.116389457284496	1.59323455133416e-23	2.60231985332795e-22	DDAH2
ENSG00000133863	91.6633263921678	-1.96912911689405	0.201046098745462	1.60871405228941e-23	2.62578624219465e-22	TEX15
ENSG00000065154	1961.75538592583	-0.490537152452294	0.0489946135694106	1.63000409458662e-23	2.65869776367887e-22	OAT
ENSG00000101680	58.0376951431335	5.16466183151274	0.517852646998512	1.66708827540437e-23	2.71730783674683e-22	LAMA1
ENSG00000100034	8888.05418306331	-0.759006502436654	0.076662443525317	1.6977136635356e-23	2.76531662434557e-22	PPM1F
ENSG00000180592	92.6615895673281	-1.72136793648832	0.176414221449684	1.80509391925737e-23	2.93819494360776e-22	SKIDA1
ENSG00000071967	1718.57279176706	0.670538450297988	0.0675145329464899	1.82696509464643e-23	2.97174570391764e-22	CYBRD1
ENSG00000165507	6551.18792795914	-1.59912473325617	0.163617873189467	1.89961543708103e-23	3.08779087782276e-22	DEPP1
ENSG00000168542	113.823577235789	-1.85498742552253	0.190198335453774	2.03255366060839e-23	3.30160574657117e-22	COL3A1
ENSG00000141556	2221.13330932721	-0.530888227994937	0.0534914872388491	2.05126644734254e-23	3.32971050138781e-22	TBCD
ENSG00000177030	1267.34360242166	-0.608955915837082	0.0614731637834927	2.13589630890767e-23	3.46470272734287e-22	DEAF1
ENSG00000186687	335.370974916323	0.945840070066813	0.09605342724559	2.20604973730451e-23	3.57604298762782e-22	LYRM7
ENSG00000177989	59.051301164179	2.37592760460557	0.243805944735603	2.22207701320526e-23	3.5995512467859e-22	ODF3B
ENSG00000074219	859.962795781053	-1.04645430698817	0.106449385570576	2.45833718810512e-23	3.9795387046404e-22	TEAD2
ENSG00000164647	281.17318077646	1.33147346975585	0.136213261686734	2.76657886438039e-23	4.47493588209416e-22	STEAP1
ENSG00000173744	2009.14547982546	0.523711299496662	0.0531033983558457	2.76815794757117e-23	4.47493588209416e-22	AGFG1
ENSG00000164347	1043.84930676858	0.63287814395366	0.0639829604885869	3.01866333373194e-23	4.87655660525265e-22	GFM2
ENSG00000196155	906.70146844094	0.832215501570975	0.0846537337538385	3.11599470793564e-23	5.0303493226195e-22	PLEKHG4
ENSG00000108960	62.0085292618831	-1.81248772065315	0.185745155999887	3.13501549020055e-23	5.05759641829893e-22	MMD
ENSG00000179715	147.433180353737	-1.28315230331678	0.131021321563472	3.20324166533213e-23	5.16413318204707e-22	PCED1B
ENSG00000140854	985.99405784862	0.657017856610328	0.0666006040774391	3.26294192817223e-23	5.25678876373522e-22	KATNB1
ENSG00000063978	1871.71529014212	0.574415370554756	0.0581400181639718	3.26811287478272e-23	5.26152797207515e-22	RNF4
ENSG00000140905	251.040058193096	1.39203921968655	0.142902128438188	3.41857200408472e-23	5.50000930064128e-22	GCSH
ENSG00000198053	3400.1914443021	-0.678819356180401	0.0689338967603597	3.51609482503676e-23	5.65305654363199e-22	SIRPA
ENSG00000102572	1916.98104283313	0.626992708592763	0.0637182466364529	3.60234222816385e-23	5.78777952819082e-22	STK24
ENSG00000169228	598.735012893799	1.03388472507915	0.105621884006198	3.61607693501585e-23	5.80589440954042e-22	RAB24
ENSG00000111906	381.456708478339	1.6500559661069	0.169965169126727	3.62132090584433e-23	5.8103613881535e-22	HDDC2
ENSG00000162736	3413.76815848796	0.414272220625491	0.041872103004378	3.64851882482421e-23	5.85002318637914e-22	NCSTN
ENSG00000127804	561.415325360539	-0.690437807487787	0.0700449076772872	3.68878044529437e-23	5.91056320908607e-22	METTL16
ENSG00000173456	844.752017046028	0.668322459016711	0.0678809861809163	3.69564484609449e-23	5.91754475288481e-22	RNF26
ENSG00000126790	607.693781686598	0.769609965954282	0.0783385913241053	3.82305218092962e-23	6.11740186944412e-22	L3HYPDH
ENSG00000131171	1905.14595432643	-0.942899453139766	0.0963963035193659	4.19985276907149e-23	6.71578083032692e-22	SH3BGRL
ENSG00000148737	778.004361486944	-0.914065317508704	0.0933330852860119	4.41294497192464e-23	7.05174862744519e-22	TCF7L2
ENSG00000134900	2080.15928952804	0.7694708788028	0.0786953411802747	4.71967618172092e-23	7.53679277679142e-22	TPP2
ENSG00000130881	532.707001875742	-0.903715291008012	0.0924911443859359	4.89544221677472e-23	7.81218574714787e-22	LRP3
ENSG00000007129	179.17973040626	-1.35002821204701	0.139144078967477	4.94613789366785e-23	7.88775314637491e-22	CEACAM21
ENSG00000099783	6553.52757150286	-0.430680087703276	0.0437717170492858	5.32091666943292e-23	8.47969447886264e-22	HNRNPM
ENSG00000221823	1740.51410372331	0.596877539546089	0.0608364072148737	5.3696392701395e-23	8.55156721011016e-22	PPP3R1
ENSG00000233695	288.567986428103	-1.07575076996754	0.11046923015176	5.74099787333575e-23	9.13681940704453e-22	NA
ENSG00000233237	143.87131895818	-1.47395319847492	0.152144662959258	6.0724328263991e-23	9.65778703292935e-22	LINC00472
ENSG00000257732	334.468999125111	1.36632261092971	0.140974376816049	6.08875514837076e-23	9.67722552268327e-22	NA
ENSG00000185909	3404.29197190589	-0.785029984229513	0.0804003740741291	6.16317388293893e-23	9.78891184287515e-22	KLHDC8B
ENSG00000198018	983.131816441012	1.66761768329717	0.17279884746254	6.27617238785803e-23	9.96168262933592e-22	ENTPD7
ENSG00000125875	2246.20927442144	0.392796912267052	0.0400276031082448	6.94346323930195e-23	1.10134152805111e-21	TBC1D20
ENSG00000078808	13125.7175081195	0.593712909475301	0.0614812316984651	7.16285645193139e-23	1.13537768958015e-21	SDF4
ENSG00000138835	14171.6941576645	-1.17989189460134	0.121419154045661	7.49806047103823e-23	1.18771290763385e-21	RGS3
ENSG00000143479	628.33043551989	0.898743185034341	0.0922660077126647	7.55050299014334e-23	1.19521778385891e-21	DYRK3
ENSG00000204084	485.754717463219	0.8419380459454	0.0864114255451461	7.8900627865902e-23	1.24813178209854e-21	INPP5B
ENSG00000129048	82.3819301094947	-1.97577646702655	0.20534020930634	8.32570660386689e-23	1.31616428174458e-21	ACKR4
ENSG00000166199	447.94421115043	0.998255238424643	0.102879786586717	8.36067581882186e-23	1.32080770198014e-21	ALKBH3
ENSG00000265688	116.470919373067	1.6297240095228	0.169079868928045	8.38993021764362e-23	1.32454269563093e-21	MILIP
ENSG00000077150	2744.30967694799	0.625336758138147	0.0639786067637697	8.51092886211363e-23	1.34274694521127e-21	NFKB2
ENSG00000092330	1481.14684454366	0.591998100928323	0.0603888294502668	8.6660661696011e-23	1.36630924338627e-21	TINF2
ENSG00000107175	2497.49238288313	0.887794827916458	0.0916330758843657	8.73063858358839e-23	1.37557097363053e-21	CREB3
ENSG00000117525	91.8762645827186	1.82111723812715	0.188916785898895	8.90810593919185e-23	1.40259583973853e-21	F3
ENSG00000166037	854.442015797937	0.770711526530865	0.0791992232589277	1.00807185741329e-22	1.58616746524457e-21	CEP57
ENSG00000160691	32889.1415032787	0.746367951433209	0.0771203157509466	1.25559647253907e-22	1.97432298100381e-21	SHC1
ENSG00000155158	289.60410142252	1.07315675858757	0.111245262066735	1.32717170926665e-22	2.08547980573312e-21	TTC39B
ENSG00000146409	597.587733150456	-0.848928124541089	0.0877403015720387	1.38081212636382e-22	2.16832520335588e-21	SLC18B1
ENSG00000196935	618.799575001479	0.950066550944765	0.0982772467153763	1.42281420504523e-22	2.23279660023122e-21	SRGAP1
ENSG00000151883	81.8814171030488	2.65148643236784	0.278020184517081	1.48317824560735e-22	2.32597826929067e-21	PARP8
ENSG00000213846	287.053645992657	1.05405257757395	0.109331472102037	1.50796684537247e-22	2.36328243588852e-21	NA
ENSG00000105204	1379.28158988335	-0.796370996416827	0.0825752056474907	1.51349196887818e-22	2.37036744853768e-21	DYRK1B
ENSG00000169826	1435.63353393904	0.912135023507663	0.0945226357535635	1.55261752877955e-22	2.43003175823972e-21	CSGALNACT2
ENSG00000128039	840.282373333698	-0.828930597395306	0.085635526688039	1.61078958175288e-22	2.51940727028041e-21	SRD5A3
ENSG00000173546	276.462272689842	2.49948082490855	0.263057826125194	1.68036069736506e-22	2.62648166749736e-21	CSPG4
ENSG00000113272	279.251464710953	0.915788489379803	0.0949336832498966	1.75056688988815e-22	2.73440633587956e-21	THG1L
ENSG00000260920	205.32050375432	1.74158550969397	0.182419687814473	1.78348911212006e-22	2.7839887582181e-21	NA
ENSG00000214706	1660.34701975418	0.489321408505987	0.050369911759091	1.97204373842207e-22	3.07628395996283e-21	IFRD2
ENSG00000010319	82.0598555863227	-2.19434697500814	0.230916183569595	2.10068134496056e-22	3.27478739126547e-21	SEMA3G
ENSG00000147400	1412.12417750119	1.1455648668967	0.119591676931184	2.27504804628635e-22	3.54426957019475e-21	CETN2
ENSG00000165071	39.327026168551	2.96566499668184	0.311201956206792	2.28649562388425e-22	3.55975393897863e-21	TMEM71
ENSG00000164659	1053.03160459121	-0.690181309444523	0.0717840923511855	2.33503119179074e-22	3.63292064526336e-21	ELAPOR2
ENSG00000196182	3356.55093723055	0.759718064976502	0.0789325774181353	2.34471971640437e-22	3.64559122177707e-21	STK40
ENSG00000126391	1141.76064346978	-0.858991993146703	0.0893595145859514	2.44327078503539e-22	3.79631843768303e-21	FRMD8
ENSG00000164867	6868.88719261105	-0.923558436178216	0.0960715292308176	2.46976657645897e-22	3.8349625485253e-21	NOS3
ENSG00000223726	28.0296659171835	-3.18701225719134	0.33452717064767	2.51546697257309e-22	3.90335644225312e-21	NA
ENSG00000085733	12322.9563044562	-0.447751686851208	0.0459236786703453	2.53831871976069e-22	3.93622854295609e-21	CTTN
ENSG00000049540	116.356851163483	-2.14852009152521	0.226425011296321	2.54004012220039e-22	3.9363116851066e-21	ELN
ENSG00000268027	123.177541331268	-1.50902639751729	0.158500182756985	2.58913793598643e-22	4.00976598196534e-21	NA
ENSG00000151632	70.1857767338744	2.41513020145314	0.254556894221548	2.60641304614405e-22	4.03387283377651e-21	AKR1C2
ENSG00000105854	2267.04294199327	-0.797629263627164	0.083201130118821	2.80411833753017e-22	4.33701186123114e-21	PON2
ENSG00000107438	11071.7167738411	-1.24698767795473	0.13092117024446	2.80944914718426e-22	4.34241118348677e-21	PDLIM1
ENSG00000150051	40.290219874379	6.07260417613341	0.623086104578069	3.015518347855e-22	4.65787068364357e-21	MKX
ENSG00000123983	4838.80003797944	0.564638342667032	0.0590260218479201	3.34124437384251e-22	5.15762261029634e-21	ACSL3
ENSG00000155380	2841.23729399984	0.79161966877334	0.0826133533161623	3.46084795539229e-22	5.33875381981495e-21	SLC16A1
ENSG00000137876	2015.19311774333	0.957302497018213	0.100415241023541	3.48024400542608e-22	5.36516779987369e-21	RSL24D1
ENSG00000130513	21823.2026071374	1.33587401227726	0.140971067152246	3.6294661537099e-22	5.59155745168806e-21	GDF15
ENSG00000160055	460.466875950949	0.943393299314382	0.0986449297892878	3.6829305634298e-22	5.67022355890868e-21	TMEM234
ENSG00000224294	66.5987157701172	2.36070694349102	0.25059127923466	4.04443086713996e-22	6.22272863925927e-21	PINCR
ENSG00000138131	1503.45241953003	-1.58888666310274	0.167976855393243	4.08965148945742e-22	6.28820550190059e-21	LOXL4
ENSG00000066651	157.290757787564	1.47894755754304	0.156061918576104	4.13584892830798e-22	6.3550980733024e-21	TRMT11
ENSG00000166289	551.708155739795	0.94427512618295	0.0989327012757387	4.44843424444343e-22	6.83096584498073e-21	PLEKHF1
ENSG00000073578	3811.28957875636	-0.534474184145536	0.0557333342722826	4.81854197367084e-22	7.394488144511e-21	SDHA
ENSG00000130787	3347.65162974189	-1.22648554317643	0.129264516278459	4.82765567947361e-22	7.40366012650658e-21	HIP1R
ENSG00000205302	2495.30517882263	0.738382709125775	0.0773596165463623	5.17942821363749e-22	7.93797822716053e-21	SNX2
ENSG00000109046	11671.3060060916	-0.989644513636965	0.104452309582599	5.26893049261534e-22	8.06990898680773e-21	WSB1
ENSG00000196739	2016.54667400649	-1.03428494322609	0.108418073169318	5.35624206912617e-22	8.19831551981296e-21	COL27A1
ENSG00000138772	5333.68273591594	0.978694067650223	0.102652305075268	5.94336276589765e-22	9.09107245630048e-21	ANXA3
ENSG00000132535	627.037214737086	-0.854767669709173	0.0897295358245895	6.00300119402463e-22	9.17634936407832e-21	DLG4
ENSG00000213445	3557.08686932828	-0.727185325026226	0.0766215691004657	6.02889491367876e-22	9.20996619758228e-21	SIPA1
ENSG00000251179	36.1987784248518	3.49246713176173	0.36948824545988	6.35410568668921e-22	9.70049174755749e-21	TMEM92-AS1
ENSG00000103168	2594.52333725206	-0.929894946410088	0.0977641736252257	6.85692052364421e-22	1.04613470070492e-20	TAF1C
ENSG00000177058	312.906280462524	1.03336703818853	0.109113918634711	7.06348936410626e-22	1.07695397914493e-20	SLC38A9
ENSG00000180998	50.6476465023793	-2.35211255754172	0.251082248427499	7.13583038208057e-22	1.08728126970862e-20	GPR137C
ENSG00000004455	2463.11217530543	0.603684703231093	0.0636951143608587	7.26648927231035e-22	1.10647535358109e-20	AK2
ENSG00000106236	117.281072634721	-1.44719726388524	0.153500282869192	7.73454861582401e-22	1.17698785577484e-20	NPTX2
ENSG00000280832	218.158867820831	-1.46685009723679	0.156083569564145	8.51965843828573e-22	1.29562486121405e-20	NA
ENSG00000171611	51.9250372278989	-2.94791653534815	0.315025706756919	8.70626053747163e-22	1.32314978239153e-20	PTCRA
ENSG00000068745	1305.84247940728	-0.65973919786505	0.0693276722623257	8.71952143129685e-22	1.32431238623853e-20	IP6K2
ENSG00000235884	168.060585946544	1.22616773416218	0.128874800482528	8.99087144913734e-22	1.36464661056295e-20	NA
ENSG00000136280	1846.10155860069	-0.792327316920418	0.0834668007946629	9.15788342049383e-22	1.38910259955331e-20	CCM2
ENSG00000264247	300.2362738061	1.18393657589021	0.125615614996868	9.17152604302602e-22	1.39027846928388e-20	NA
ENSG00000090776	4007.17398609976	-0.831599477526786	0.0879887694177413	1.01763450106916e-21	1.5416052306954e-20	EFNB1
ENSG00000167535	680.254191780803	-0.979901568705063	0.103738158116586	1.03545303182271e-21	1.56759220378958e-20	CACNB3
ENSG00000181585	123.721551631872	2.34727540157837	0.251851888643028	1.03983129262123e-21	1.57321142105425e-20	TMIE
ENSG00000259070	42.3735795552202	-2.67594007638438	0.287656746236582	1.07125103199569e-21	1.61970960007446e-20	LINC00639
ENSG00000105270	162.329517257779	-1.1571545396276	0.123060077435108	1.10872519244831e-21	1.67529654239213e-20	CLIP3
ENSG00000231389	133.410116476955	1.76916329274378	0.189007847892455	1.11143171713281e-21	1.67831166908308e-20	HLA-DPA1
ENSG00000125266	2170.1510224976	-1.18464175931309	0.125732597179371	1.15391625642114e-21	1.74135111790612e-20	EFNB2
ENSG00000140465	148.643894936288	-1.77306519948107	0.190012785381808	1.18205978696679e-21	1.78268211450416e-20	CYP1A1
ENSG00000131730	39.2285357238385	3.30346915166569	0.352138414645901	1.18707745853348e-21	1.78910614152664e-20	CKMT2
ENSG00000167130	380.098079576389	0.814397155949104	0.0861790052845867	1.19351480052574e-21	1.79766026305095e-20	DOLPP1
ENSG00000123700	579.596750304987	-1.06809637033446	0.113429129872086	1.20703058349422e-21	1.81685815252746e-20	KCNJ2
ENSG00000168264	1905.95041712683	0.486290457346764	0.0509000637669879	1.23325296982675e-21	1.85514573574576e-20	IRF2BP2
ENSG00000173486	2636.84390041583	1.64791550755794	0.176385351737594	1.23791764283331e-21	1.86097657364023e-20	FKBP2
ENSG00000238260	175.009459510222	3.04072796530129	0.327754824894222	1.27521816267296e-21	1.91583062224108e-20	NA
ENSG00000132670	2068.53764914757	-0.490030138817781	0.0515755272312479	1.32582486161723e-21	1.99059277251208e-20	PTPRA
ENSG00000092853	90.6898954501432	-1.72240059343414	0.184194226977138	1.39516850082338e-21	2.09337361452214e-20	CLSPN
ENSG00000215267	57.2264122565308	2.84076814508249	0.305044221822689	1.4101154543389e-21	2.11445647733842e-20	NA
ENSG00000197415	3238.43706966236	1.00354939324905	0.106416825264802	1.44361782234568e-21	2.16331859320652e-20	VEPH1
ENSG00000198176	2117.90740934954	-0.476545875815003	0.0501503421592389	1.45697762494014e-21	2.18195342029423e-20	TFDP1
ENSG00000172399	51.8903475657447	-2.93437533246192	0.315386671502042	1.52244532249906e-21	2.27855133174527e-20	MYOZ2
ENSG00000172687	127.340804887897	-1.36427017979505	0.145623584717591	1.54608826771995e-21	2.31246991728304e-20	ZNF738
ENSG00000108433	900.332306648842	0.684260262285064	0.0723251094765113	1.55171700154375e-21	2.31941891516375e-20	GOSR2
ENSG00000117385	4966.18181078967	0.381900095436455	0.0401857285131483	1.55592299299361e-21	2.3242338278883e-20	P3H1
ENSG00000102554	48.1000673410606	-2.33697825940555	0.25171033067503	1.5771501428758e-21	2.35445273068657e-20	KLF5
ENSG00000064115	1688.85743222652	-0.592468267459214	0.0625361155944085	1.5819964627209e-21	2.36019472270156e-20	TM7SF3
ENSG00000122133	101.427181666494	-12.5788356588481	3.21130859887705	1.61394762738375e-21	2.40634187627993e-20	PAEP
ENSG00000112936	30.0721284921105	-4.59166376675341	0.489379024555277	1.65202448800671e-21	2.4615582049201e-20	C7
ENSG00000108389	1046.171457875	1.34505758088405	0.144282116630453	2.00828960992312e-21	2.99051428223379e-20	MTMR4
ENSG00000156869	95.0975799648851	-1.78597491607084	0.192688306138887	2.08752357913743e-21	3.10654044860035e-20	FRRS1
ENSG00000265972	1573.65173616077	0.833630241508583	0.0887786445423541	2.15225734578174e-21	3.20085556869191e-20	TXNIP
ENSG00000140678	56.1569720070465	3.07171645893347	0.331264817537306	2.16854055567489e-21	3.22304119616113e-20	ITGAX
ENSG00000064651	9688.99785178452	-1.23726996959354	0.133091913007181	2.17022743219323e-21	3.22351843012112e-20	SLC12A2
ENSG00000187742	1473.08615000023	0.498309357484168	0.0527359218468468	2.18092408555726e-21	3.23736919920267e-20	SECISBP2
ENSG00000144381	6466.66851421397	0.362533430744037	0.0382579615436141	2.21883894456689e-21	3.29157993523996e-20	HSPD1
ENSG00000099889	3596.31083034882	-0.995676772685266	0.106681278906988	2.42529426627377e-21	3.59559015531367e-20	ARVCF
ENSG00000149177	205.306679290804	1.16393648745959	0.124639451429686	2.45002404656472e-21	3.62997285292031e-20	PTPRJ
ENSG00000198682	4620.06442336269	0.87829354904264	0.0938373267365904	2.64159720900748e-21	3.911353659159e-20	PAPSS2
ENSG00000124193	4124.75103766913	-0.390880202881578	0.0414260330746095	2.67128078222603e-21	3.95282564401874e-20	SRSF6
ENSG00000122490	1308.71693213104	-0.741736463093407	0.079036378221088	2.8058540290998e-21	4.14935882173017e-20	SLC66A2
ENSG00000118971	422.65633265407	-1.24990658365796	0.134106821869613	2.80892197594423e-21	4.15129470734099e-20	CCND2
ENSG00000101928	837.457018522616	-0.607597902833507	0.0643167942540587	2.81644217647305e-21	4.15980402059555e-20	MOSPD1
ENSG00000088298	2305.46188739743	0.789169704388263	0.0842170359522467	3.09392742130941e-21	4.56678392731362e-20	EDEM2
ENSG00000079277	832.914379344229	-0.661038271593253	0.070331008666463	3.09985314643255e-21	4.57267087263131e-20	MKNK1
ENSG00000167994	434.053237478476	0.778998962783851	0.0830497054107282	3.15373217693435e-21	4.64924340037504e-20	RAB3IL1
ENSG00000119938	68.7242636588821	2.36415439855915	0.25537474244816	3.24610088868468e-21	4.78242654024569e-20	PPP1R3C
ENSG00000213672	314.215433465398	-0.900082616826559	0.0963395585871081	3.26735033043197e-21	4.81073003735842e-20	NCKIPSD
ENSG00000171368	86.319856837529	-2.14832574582338	0.233287356863821	3.34630090423859e-21	4.92390236545133e-20	TPPP
ENSG00000102935	180.116147167759	-1.41763006403692	0.153086922498442	3.43209875280956e-21	5.0470027890225e-20	ZNF423
ENSG00000114423	1005.20094626626	0.834136648769414	0.0893247654443448	3.52137892399742e-21	5.17282694612473e-20	CBLB
ENSG00000179409	851.901717101538	-0.744469795348307	0.0796949086675236	3.52204597170682e-21	5.17282694612473e-20	GEMIN4
ENSG00000090097	1259.72956193273	-0.741268019974946	0.0791998143659169	3.54076175182017e-21	5.19708077527735e-20	PCBP4
ENSG00000140259	938.586903716685	-0.512865965228176	0.0546393017516137	3.54403825890473e-21	5.19865699109194e-20	MFAP1
ENSG00000102575	152.035066519891	-1.83751513795074	0.199606974187036	3.55199828786632e-21	5.20709711740502e-20	ACP5
ENSG00000137573	86.392458072514	-2.01250289534268	0.218520784418654	3.58177951570281e-21	5.24749597328478e-20	SULF1
ENSG00000162944	178.79419232409	-1.39524212391312	0.150623835202911	3.62147905124491e-21	5.30236653644431e-20	RFTN2
ENSG00000108861	2335.09944451415	-0.45361649588588	0.0480901962708833	3.68129381098919e-21	5.38660238852864e-20	DUSP3
ENSG00000091409	24099.5368524489	-1.61393158694039	0.175450705467953	3.70124737626817e-21	5.41244365394556e-20	ITGA6
ENSG00000136235	450.411740277585	0.979317386946482	0.105053645892043	3.78890243379845e-21	5.53719351346817e-20	GPNMB
ENSG00000131748	1194.74591751748	0.600680678048	0.0636097486471627	3.80873667759956e-21	5.56273533816242e-20	STARD3
ENSG00000131979	368.902286801285	1.09699180669798	0.117980156367966	3.84357225330556e-21	5.61014176391576e-20	GCH1
ENSG00000142396	340.085344991407	0.988358294533643	0.106131170870088	3.89641300846818e-21	5.68375400654302e-20	ERVK3-1
ENSG00000259330	361.896865132155	-0.987154418874449	0.106159150875858	4.02633202641709e-21	5.86964104308192e-20	INAFM2
ENSG00000220785	1913.72606814026	-0.771185045239244	0.0825785497895992	4.21478114471727e-21	6.14057188750722e-20	NA
ENSG00000131446	9295.63439533058	-0.664662074627517	0.0707511644273116	4.25021225886708e-21	6.18837197617402e-20	MGAT1
ENSG00000080845	4637.53981914919	-0.474024454020534	0.0511579103260624	4.4603415517317e-21	6.4903194392091e-20	DLGAP4
ENSG00000135090	1902.43981144812	0.411298088359195	0.0438091222144632	4.48642051739497e-21	6.52424504322589e-20	TAOK3
ENSG00000123975	528.732515980416	-1.59589730759772	0.173402703079097	4.647457374582e-21	6.75426656126135e-20	CKS2
ENSG00000165943	668.198355628543	-0.605717041161589	0.0647472521191403	4.6655229070573e-21	6.776349024761e-20	MOAP1
ENSG00000122707	821.025853770721	-0.836470055085615	0.089874208588852	5.03061238824132e-21	7.30212260684328e-20	RECK
ENSG00000168938	1647.32178797687	0.97142799512955	0.104816450286492	5.28396067712628e-21	7.66515303635737e-20	PPIC
ENSG00000167996	105797.795632784	1.02493728545206	0.110564267484608	5.33096516597048e-21	7.72858967120609e-20	FTH1
ENSG00000186594	1918.05225983476	0.521842202298415	0.0557519957154422	5.35753994203195e-21	7.76234853970767e-20	MIR22HG
ENSG00000134247	2821.4750409385	-1.27866638471803	0.138577397396464	5.37312917124835e-21	7.78015918403702e-20	PTGFRN
ENSG00000161682	75.9588863854323	-1.77177998919054	0.192790042622349	5.69125309525749e-21	8.23574221669328e-20	FAM171A2
ENSG00000048028	370.290656615681	-0.914660931833756	0.0984384279678641	5.77639518141998e-21	8.35382837450211e-20	USP28
ENSG00000119699	113.362937843675	-1.72696484828115	0.188054940946878	5.8391643877917e-21	8.43943404045681e-20	TGFB3
ENSG00000109670	1438.585350323	-0.690974534498468	0.0742674721877006	6.35390400640051e-21	9.17777493017533e-20	FBXW7
ENSG00000074842	11406.6566757378	1.10768363143464	0.119941525325915	6.46747523579222e-21	9.33610706514788e-20	MYDGF
ENSG00000198369	280.37871702513	1.45718643928376	0.158504824873694	6.61854519711305e-21	9.54834374952703e-20	SPRED2
ENSG00000130529	820.736780941366	-0.756485385660734	0.0814119028411977	6.69626689334929e-21	9.6545687976072e-20	TRPM4
ENSG00000160953	1191.51177336243	0.464527412437853	0.0497134653891557	6.82169507657425e-21	9.82940459080008e-20	PWWP3A
ENSG00000111087	33.0014166018708	4.01641370320732	0.433114801324783	7.21101539867775e-21	1.03840381598287e-19	GLI1
ENSG00000237187	309.67323701494	1.23097410124075	0.133876142253258	7.46616538208763e-21	1.07449045943922e-19	NR2F1-AS1
ENSG00000172115	5868.71522450435	0.863881618169896	0.0932671129696138	7.65815482599241e-21	1.10144893481458e-19	CYCS
ENSG00000163380	31.5738507978219	3.27155932843068	0.355505486135476	7.68930134516945e-21	1.10525511783611e-19	LMOD3
ENSG00000261371	48652.4077717597	-0.760610479555161	0.0820382182101438	8.03211340984715e-21	1.15382800182113e-19	PECAM1
ENSG00000119408	1113.88663772416	-0.629320240879965	0.0677230235430471	8.19724503314803e-21	1.17683319508735e-19	NEK6
ENSG00000137563	1865.40621218171	-1.123307630548	0.122190795385589	8.41339750276269e-21	1.20713074687055e-19	GGH
ENSG00000164082	60.9229703530141	-3.32500864240585	0.363695974468336	8.77371687597368e-21	1.25806358266544e-19	GRM2
ENSG00000071243	532.761610139812	0.748229711254497	0.0805986047728416	9.06602163555349e-21	1.29918787275248e-19	ING3
ENSG00000156535	2327.04618248504	-1.214784657171	0.132450544736036	9.13318169488918e-21	1.30801792695858e-19	CD109
ENSG00000109452	142.807623226501	2.03669016497511	0.223568675963549	9.38236362793886e-21	1.34288991113774e-19	INPP4B
ENSG00000182492	17643.6975828613	-0.890445086131771	0.0965840079735092	9.64714906641304e-21	1.37995158948776e-19	BGN
ENSG00000228495	331.225759038818	-1.17379590641997	0.127964124404288	9.70161036305198e-21	1.38690131913236e-19	NA
ENSG00000112977	6417.36686868213	0.533908321401566	0.0575658377573373	9.9824778291987e-21	1.42618911455658e-19	DAP
ENSG00000003402	5615.41093010164	-0.632519370396568	0.0682082573851379	1.03183122072417e-20	1.47327770547682e-19	CFLAR
ENSG00000117262	132.386611712093	1.29415441482338	0.141264811639701	1.11537903044504e-20	1.59160676400024e-19	GPR89A
ENSG00000148700	2066.73153802394	-1.00029677291798	0.10881790081375	1.1421167684477e-20	1.62877582893672e-19	ADD3
ENSG00000258667	99.1526770357674	2.25824289863463	0.248517915280274	1.15341147314521e-20	1.64388995103704e-19	NA
ENSG00000049541	345.221288152387	-1.28815724703285	0.140815305865655	1.16222045849721e-20	1.65544521795119e-19	RFC2
ENSG00000095370	4136.0181394631	-0.518638827332464	0.0559902610510851	1.17364547374577e-20	1.67071052300046e-19	SH2D3C
ENSG00000160360	1190.2832957031	-0.852276599612316	0.092655138817113	1.2288451298932e-20	1.74823404193727e-19	GPSM1
ENSG00000173801	7247.40677133972	-0.978952901072965	0.10606799027387	1.34146931616918e-20	1.90731077109789e-19	JUP
ENSG00000078596	1184.76300762447	-0.768286886527188	0.0835958759995962	1.34472922039794e-20	1.91079464538424e-19	ITM2A
ENSG00000230438	82.3379235425124	-1.61814968439758	0.177828441495726	1.38718202469137e-20	1.96993201845763e-19	NA
ENSG00000189114	731.199849388063	0.691781511493483	0.0748694863285876	1.44297235294469e-20	2.04792744883948e-19	BLOC1S3
ENSG00000157214	67.0521628925369	2.3446080543371	0.258109801916719	1.49973793798517e-20	2.12721242862535e-19	STEAP2
ENSG00000186283	953.77120898423	0.662890597325361	0.0725471176385432	1.54333761351694e-20	2.18773900025386e-19	TOR3A
ENSG00000088826	964.81961725511	0.914869714764475	0.0997455435176305	1.62595185719391e-20	2.30346432974134e-19	SMOX
ENSG00000181744	1541.86876543072	-1.07529183690676	0.117853627068053	1.82943199943848e-20	2.5901772076033e-19	DIPK2A
ENSG00000121039	314.676999125117	-0.901759502488983	0.0983192284536572	1.88245546567483e-20	2.66365191252142e-19	RDH10
ENSG00000071564	2190.64899105596	-0.732750013496138	0.0797765718107297	1.91418068337271e-20	2.70691986153162e-19	TCF3
ENSG00000136758	7501.24719828215	0.53125601188311	0.0577138205023646	1.91854044765591e-20	2.71146057757933e-19	YME1L1
ENSG00000172375	779.881821035903	0.771862747426574	0.0839300226305371	1.9262383761651e-20	2.72071084106814e-19	C2CD2L
ENSG00000127252	39.5260702082233	-3.04942859107297	0.338767596299076	1.9487181266219e-20	2.74917186040227e-19	PLAAT1
ENSG00000147140	9038.17939193438	-0.504386661577119	0.055145196181304	1.94845701633286e-20	2.74917186040227e-19	NONO
ENSG00000177406	140.972779470823	1.32386257652276	0.147055856080046	1.95428668869754e-20	2.75538079012182e-19	NINJ2-AS1
ENSG00000156466	262.996440488735	1.4199504965454	0.156699913247672	2.16682213957568e-20	3.05321409780688e-19	GDF6
ENSG00000162614	255.092668665365	-1.12575208391972	0.123936541015024	2.21434682345909e-20	3.11831824148457e-19	NEXN
ENSG00000128594	146.439837309908	-2.06508489918993	0.22958922326597	2.24519369700706e-20	3.15987248877523e-19	LRRC4
ENSG00000255471	233.288519303887	1.67194165407189	0.185173409731662	2.26234862507072e-20	3.18211872758756e-19	NA
ENSG00000183578	242.584989167536	-1.09362718988389	0.120151671936466	2.28937376908011e-20	3.21821320415895e-19	TNFAIP8L3
ENSG00000223953	171.834656508809	-1.63326316724623	0.181226183376853	2.32822299752758e-20	3.27087614212178e-19	C1QTNF5
ENSG00000123179	644.00725832178	-1.32842609908168	0.146887444086534	2.54414751857013e-20	3.57209813999359e-19	EBPL
ENSG00000182220	3714.10453645545	0.348109755678795	0.037841869051571	2.58331359876308e-20	3.62493267288979e-19	ATP6AP2
ENSG00000168916	716.027204989828	-1.44572081690149	0.160433303687593	2.72112145639624e-20	3.81603735079406e-19	ZNF608
ENSG00000168827	1705.03355671595	-0.631242558504774	0.0692367802125866	2.79842064986485e-20	3.92210951176426e-19	GFM1
ENSG00000091428	325.58004914156	-0.88328230579805	0.0968446102601273	2.88958844841557e-20	4.04748169492608e-19	RAPGEF4
ENSG00000152137	1169.73023982671	0.643088384230389	0.0700058590458947	2.89706654231692e-20	4.05554949773214e-19	HSPB8
ENSG00000266074	1597.78851093631	-1.2965404344266	0.143623553717194	3.1515814607497e-20	4.40922499327887e-19	BAHCC1
ENSG00000139567	11738.4174512707	-0.862099979171765	0.0948995664926123	3.30344606390507e-20	4.61895343603599e-19	ACVRL1
ENSG00000184432	6936.79468565442	0.422400099664359	0.0461625420586948	3.32403409241579e-20	4.64498831552383e-19	COPB2
ENSG00000136717	2492.3280047426	-0.679509873292311	0.0735437897996829	3.38135712961224e-20	4.72229532385254e-19	BIN1
ENSG00000170004	4876.10670460765	-1.04737581001725	0.115585313969119	3.4445062963238e-20	4.80764267331959e-19	CHD3
ENSG00000141753	13967.174903719	-0.823408759798815	0.0906772087483717	3.44777003948738e-20	4.80935392860408e-19	IGFBP4
ENSG00000146648	195.995398330519	2.04457843439683	0.227984470401543	3.4658014334749e-20	4.83165064576932e-19	EGFR
ENSG00000114735	749.286342434985	0.641671735683538	0.0703867340950264	3.57179348683075e-20	4.97647401866466e-19	HEMK1
ENSG00000121578	336.363949326192	0.802501450439045	0.0878865722370447	3.60690409879134e-20	5.02242776045269e-19	B4GALT4
ENSG00000109572	4908.13429057314	0.869340554023308	0.0956672062147702	3.63370818051567e-20	5.05676771677658e-19	CLCN3
ENSG00000111799	486.577501834224	-1.83268790691317	0.20474086812379	3.66563231884255e-20	5.09818821386694e-19	COL12A1
ENSG00000157150	112.91162418397	1.88933896463789	0.210823549533576	3.77638525094513e-20	5.24913101842208e-19	TIMP4
ENSG00000164104	1388.8888927525	0.937570224333319	0.103329982529293	3.78385446526025e-20	5.25641748611374e-19	HMGB2
ENSG00000164318	311.896133866432	-1.0640610457464	0.117366976254965	4.16936031679615e-20	5.78854365864839e-19	EGFLAM
ENSG00000109917	1283.13948628007	0.63309764293454	0.069359725995447	4.49350424017274e-20	6.23490223848072e-19	ZPR1
ENSG00000187650	112.77448135855	1.37305195467408	0.152734862393829	4.67353948337923e-20	6.48089770192224e-19	VMAC
ENSG00000189308	325.94056246118	0.971142137635375	0.107348693421543	4.80951438788072e-20	6.66554072711454e-19	LIN54
ENSG00000168374	11249.7112760669	0.83019162375792	0.0914210471313463	4.84403999930434e-20	6.70589951260026e-19	ARF4
ENSG00000173786	2387.32749155339	-0.484060240170082	0.0532658615688346	4.84431771416975e-20	6.70589951260026e-19	CNP
ENSG00000159899	223.923536830156	1.08189718825048	0.11988600061749	4.93141409668336e-20	6.82246398065186e-19	NPR2
ENSG00000151640	1508.70158008296	-0.730725585889831	0.0806311140483044	4.94479682919353e-20	6.83697098785154e-19	DPYSL4
ENSG00000164949	76.0667001026687	2.84391717406075	0.317214945100678	5.01371474747433e-20	6.92820231088345e-19	GEM
ENSG00000069812	604.95218502395	0.786312494778595	0.0866928066869611	5.28380209829265e-20	7.29715021204817e-19	HES2
ENSG00000138185	229.884394520812	-1.1791128134803	0.131199090345405	5.34077185836336e-20	7.37061744665491e-19	ENTPD1
ENSG00000276293	1562.77629032852	-0.639504274991825	0.0702546757530142	5.34324483146621e-20	7.37061744665491e-19	PIP4K2B
ENSG00000162437	256.384780820078	-1.06063444575256	0.117604668143432	5.38889320661382e-20	7.42924401066002e-19	RAVER2
ENSG00000178700	212.745241748356	0.995310512332208	0.110219691730076	5.41315293957289e-20	7.45833249736132e-19	DHFR2
ENSG00000135604	504.910514978206	0.91828058828762	0.101575968784241	5.41634841410099e-20	7.45838128760861e-19	STX11
ENSG00000172458	266.680832044845	-1.28019919001482	0.142691581155619	5.50670594564427e-20	7.57838330781901e-19	IL17D
ENSG00000104812	1459.56009387496	-0.786798713140378	0.0871208967404028	5.52361527810778e-20	7.59722423041374e-19	GYS1
ENSG00000091527	10968.404518347	0.366093607428911	0.0401104089609626	5.58055104431883e-20	7.67106381758958e-19	CDV3
ENSG00000122566	15078.3132730024	-0.389327341062754	0.0425975624907126	5.61551238081696e-20	7.71462882491513e-19	HNRNPA2B1
ENSG00000159110	648.468578694533	-0.981321892093727	0.108876575420447	5.69235268950187e-20	7.81564329131025e-19	IFNAR2
ENSG00000187240	202.236643919931	1.61868693840042	0.181061547325623	5.76798850368661e-20	7.91488748046577e-19	DYNC2H1
ENSG00000004799	212.975506484212	-1.3283593017429	0.148330140276606	5.8569813130875e-20	8.03233427957532e-19	PDK4
ENSG00000259706	35.9154288510051	4.40945042557313	0.485620958625554	6.27655612158897e-20	8.60274550416626e-19	NA
ENSG00000100296	836.192345524567	0.578410244250239	0.0635624066744625	6.34125219910453e-20	8.68637460262711e-19	THOC5
ENSG00000120256	469.675947485745	0.812885498891724	0.0903168659953925	6.45967793305997e-20	8.84346395452908e-19	LRP11
ENSG00000133561	1648.90634059197	-0.545717620342146	0.0600320540007193	6.49333105301585e-20	8.88438258048e-19	GIMAP6
ENSG00000184445	188.924319766093	-1.19351755631076	0.133268247002465	6.64002360721939e-20	9.07982834169131e-19	KNTC1
ENSG00000116833	1313.84770878771	-1.21941478941711	0.135958811509345	6.73807619626752e-20	9.20381442266483e-19	NR5A2
ENSG00000197380	29.8483705702943	-3.36015206085468	0.374590816772158	6.73849306091214e-20	9.20381442266483e-19	DACT3
ENSG00000182240	4596.13209605779	-0.379036147929219	0.0416293311913025	6.90109528633385e-20	9.42045407449691e-19	BACE2
ENSG00000162300	743.941622663901	0.838969829121188	0.0929458446525763	7.01632938153126e-20	9.57222000363589e-19	ZFPL1
ENSG00000157193	1064.11061596068	1.28253255744079	0.143418621288122	7.19440681657795e-20	9.80949680444095e-19	LRP8
ENSG00000183826	577.707993219404	1.0777127756614	0.119841747321739	7.26471399382115e-20	9.8996408592475e-19	BTBD9
ENSG00000223496	1909.91007115792	1.12985684394682	0.125952152092314	7.332523199842e-20	9.98627885531858e-19	EXOSC6
ENSG00000120693	109.708369434597	-1.36921480001556	0.153222048980301	7.34975374143116e-20	1.00039727684693e-18	SMAD9
ENSG00000116106	1475.21412366293	-0.982028766018118	0.109093128517475	7.44500076792269e-20	1.01277756844099e-18	EPHA4
ENSG00000136436	2006.63516264821	0.457091441347359	0.0500597394738522	7.51221185297606e-20	1.02133193637063e-18	CALCOCO2
ENSG00000170836	1013.5447468316	-0.614242734998361	0.0677978280011424	7.53846063802013e-20	1.02431058133881e-18	PPM1D
ENSG00000154265	296.545682184836	1.17571982491515	0.131202463721546	7.57725664228725e-20	1.02898970812004e-18	ABCA5
ENSG00000171877	1520.44271468156	-0.704793866069665	0.0778793354160411	8.04670123255446e-20	1.09211180270702e-18	FRMD5
ENSG00000196591	2694.44018539597	-0.577205423809787	0.0640943483283928	8.48260175060516e-20	1.15061130182634e-18	HDAC2
ENSG00000211460	2486.76861429907	0.461951975628034	0.0509736695766503	8.880160183284e-20	1.20384572455985e-18	TSN
ENSG00000215154	222.860400345557	1.29727928580798	0.145246224224879	9.00606602874492e-20	1.22021337778667e-18	NA
ENSG00000005187	118.176202410742	-1.72609426956055	0.194988641049209	9.15418785427243e-20	1.23957052057681e-18	ACSM3
ENSG00000134291	1623.93958604157	-0.757198971286449	0.0842046190699204	9.33272480595614e-20	1.26302162196202e-18	TMEM106C
ENSG00000166741	1591.7922351529	1.20164294554419	0.134628595244951	9.60152052629117e-20	1.29865379634111e-18	NNMT
ENSG00000143761	13662.1524150704	0.636239063986569	0.0706039352158803	9.80692642123762e-20	1.32567627373454e-18	ARF1
ENSG00000065600	475.226253365709	0.916203168178599	0.102113386378511	9.87990304675754e-20	1.33477659822308e-18	PACC1
ENSG00000166503	2611.8473927378	-0.425700439414724	0.0469577794710183	1.03854004899201e-19	1.40226671832434e-18	HDGFL3
ENSG00000172985	1462.35086788615	1.15930067433946	0.130512121283692	1.0762007337285e-19	1.45228643324528e-18	SH3RF3
ENSG00000168314	76.8836993498314	-1.93938423812875	0.219434698886724	1.15127881158056e-19	1.55271328633853e-18	MOBP
ENSG00000165449	41.9835414159251	-2.62988727699501	0.297602444063906	1.18173118237042e-19	1.59287375021739e-18	SLC16A9
ENSG00000120526	658.120662325022	0.654950339541616	0.0727545895306452	1.20135715475929e-19	1.61840362823224e-18	NUDCD1
ENSG00000120159	766.502294796098	0.519183577044745	0.057454027970977	1.20872929643367e-19	1.62740609551782e-18	CAAP1
ENSG00000165617	52.1194660830227	2.56190675650909	0.290721633266759	1.28312575900583e-19	1.7265868964684e-18	DACT1
ENSG00000143303	484.326413189992	0.81006953039744	0.0901480558365566	1.44014641374034e-19	1.93677126251279e-18	METTL25B
ENSG00000071246	9961.18158896227	-1.64915901054286	0.187518644391077	1.5268050769779e-19	2.05214427259865e-18	VASH1
ENSG00000130487	132.444860312719	11.3210265895291	2.35450669472565	1.53091445645678e-19	2.05649647133141e-18	KLHDC7B
ENSG00000133030	5855.45073528218	-0.593296142930249	0.0664718927864339	1.53197070177341e-19	2.05674473852424e-18	MPRIP
ENSG00000171067	851.195600761224	0.784061140075354	0.087585734591622	1.5461918703946e-19	2.07465722143567e-18	C11orf24
ENSG00000129538	11456.3632214995	-1.52223145669168	0.172986662934766	1.5767765153242e-19	2.11449314287965e-18	RNASE1
ENSG00000107819	3034.53694860599	-0.541558008732324	0.0602905085547351	1.57813488068443e-19	2.11511297296502e-18	SFXN3
ENSG00000140265	446.991418945042	1.16546618961316	0.131291823630963	1.63458976403901e-19	2.18953391662025e-18	ZSCAN29
ENSG00000118473	592.276156940753	-0.950727467278333	0.10696733523776	1.64952677057705e-19	2.20828876002039e-18	SGIP1
ENSG00000198453	234.76538812416	1.06549782581366	0.119715233208718	1.65462319179592e-19	2.21385581478272e-18	ZNF568
ENSG00000187446	3529.08747374899	0.430411420922395	0.0477945896069973	1.66590882693493e-19	2.22769292540047e-18	CHP1
ENSG00000116675	328.552314040311	1.4083845535577	0.159431926514168	1.73354105657685e-19	2.3168197065304e-18	DNAJC6
ENSG00000198435	1073.09993719399	-0.676137449555929	0.075496711494808	1.74393690677422e-19	2.32939439013498e-18	NRARP
ENSG00000108424	11216.1014940031	-0.260912141272213	0.0291510159237541	1.78576188540077e-19	2.3839113133048e-18	KPNB1
ENSG00000123240	6957.80313332337	0.484521962908314	0.0535528298536282	1.87141281528768e-19	2.49683918973543e-18	OPTN
ENSG00000173852	1362.75180833583	0.599774160186129	0.0673671557430975	1.91032209820865e-19	2.54731198654919e-18	DPY19L1
ENSG00000168389	91.3689112284269	3.51277600990307	0.395017551665515	1.91631894832851e-19	2.55386560239692e-18	MFSD2A
ENSG00000101412	109.987663567701	-1.20142360903849	0.135619735199442	1.91998556627928e-19	2.55730808890088e-18	E2F1
ENSG00000178531	170.926779666761	-1.65506371254092	0.188438968304505	1.94579038377219e-19	2.59021684364304e-18	CTXN1
ENSG00000163041	2883.95332700707	-0.960285466366869	0.10839851939787	2.07460680765288e-19	2.7601392262809e-18	H3-3A
ENSG00000151092	946.544969951063	0.632275294404659	0.0707029737393214	2.1468841088253e-19	2.85469063304195e-18	NGLY1
ENSG00000124097	53.5853230087626	-2.21534687053551	0.253514331126715	2.28575643618928e-19	3.03763645309343e-18	NA
ENSG00000196781	2245.9746145445	-0.557028743666289	0.0618458400161833	2.33593684102955e-19	3.10257632650419e-18	TLE1
ENSG00000112339	1851.29558349211	0.486245966979405	0.0543463034258214	2.34686398507859e-19	3.11533654532199e-18	HBS1L
ENSG00000066735	733.715259578666	-1.36719310046095	0.155399123067081	2.35489351913717e-19	3.12423815844157e-18	KIF26A
ENSG00000173848	367.510018784938	-0.778743547660243	0.0873678590638349	2.37657768678251e-19	3.1512352001933e-18	NET1
ENSG00000162975	25.3986077310949	-4.28925515165672	0.483071091108785	2.38924507769805e-19	3.1662527975199e-18	KCNF1
ENSG00000171566	1457.7500797392	0.528132591753485	0.058886241277823	2.41443455484324e-19	3.19783862869867e-18	PLRG1
ENSG00000137033	177.23206697205	-1.54415947302009	0.175602840429909	2.55496044353039e-19	3.38206261291106e-18	IL33
ENSG00000130348	391.835389661621	0.843683551882359	0.095253591399832	2.60800460459558e-19	3.4503433115283e-18	QRSL1
ENSG00000166669	391.793465387306	0.927643562103741	0.104686530707051	2.64367930607267e-19	3.49558089534607e-18	ATF7IP2
ENSG00000137936	1130.16927386868	-0.609831548113263	0.0685472653627188	2.84851516241892e-19	3.7643143820499e-18	BCAR3
ENSG00000010295	1527.38691312387	-0.543597147446665	0.0609312989756453	3.09464490543308e-19	4.08728646099785e-18	IFFO1
ENSG00000169884	113.193506252426	8.95347684596026	0.943269058153494	3.18272184587441e-19	4.20126403838523e-18	WNT10B
ENSG00000104228	806.428644852788	0.868146569160772	0.098083305527157	3.2466039245189e-19	4.28319428879235e-18	TRIM35
ENSG00000137409	6773.51435363809	-0.699641166504243	0.0789749986437854	3.41692762334681e-19	4.50538132772242e-18	MTCH1
ENSG00000107679	1447.67016984033	-0.922887258296236	0.104258611141185	3.46070169811421e-19	4.56055172969802e-18	PLEKHA1
ENSG00000187942	767.045586801441	-1.06978936467524	0.121487246496492	3.47473465949054e-19	4.57648925409017e-18	LDLRAD2
ENSG00000197872	1258.10603831319	0.601900111246049	0.0678298564119158	3.51382301366584e-19	4.6253904500023e-18	CYRIA
ENSG00000125731	91.3933258928729	1.45013368635926	0.165386503114652	3.52254075077443e-19	4.63428131548373e-18	SH2D3A
ENSG00000152749	750.883519979183	0.677015621590979	0.0761785983343753	3.54991457108004e-19	4.66769268560619e-18	GPR180
ENSG00000164307	4314.44915025351	1.35662117490451	0.155234127163069	3.62148965558165e-19	4.75915361085959e-18	ERAP1
ENSG00000171033	393.476670666265	-0.711131400540466	0.0803333333518427	3.89670087980035e-19	5.1179707381774e-18	PKIA
ENSG00000167202	1888.16006046297	-1.30429057809854	0.148921409860727	4.09708923217642e-19	5.37817019231523e-18	TBC1D2B
ENSG00000134871	78081.345093183	-1.02597384890299	0.116812217992415	4.37927978304131e-19	5.74540085821795e-18	COL4A2
ENSG00000162521	3865.51234243401	0.31152516509326	0.0351766412044276	4.3951874617849e-19	5.76306747072484e-18	RBBP4
ENSG00000117500	2426.03551973467	0.44306196161223	0.0497930171758005	4.47136807452883e-19	5.85970179317209e-18	TMED5
ENSG00000157734	1271.42968816744	1.4252033839399	0.163435834493307	4.53862233999166e-19	5.94453742888364e-18	SNX22
ENSG00000253797	914.412306307715	1.10398685474698	0.126165828631664	4.64329423378792e-19	6.07826015007557e-18	UTP14C
ENSG00000142611	46.3310734123238	5.61581244504426	0.629055076774547	4.7214428908797e-19	6.17713387530724e-18	PRDM16
ENSG00000110906	3600.5959848734	-0.436150440057935	0.0496432638473369	4.96688525606879e-19	6.49464962956984e-18	KCTD10
ENSG00000184113	11295.2540242587	-1.39252309537597	0.16023489538862	4.99928615050396e-19	6.53339710543712e-18	CLDN5
ENSG00000188191	534.571609127595	-0.820418689114552	0.093259430237512	5.27682443709062e-19	6.89228612972954e-18	PRKAR1B
ENSG00000133056	2416.52957764108	-1.32492046675525	0.152219781976866	5.29268816045937e-19	6.9091828519448e-18	PIK3C2B
ENSG00000221869	805.302612117873	1.65970616770356	0.191165746953864	5.3793109569839e-19	7.01838016620972e-18	CEBPD
ENSG00000162430	10915.8002422161	-0.92608262736808	0.10558024849359	5.46106743007822e-19	7.12111124224896e-18	SELENON
ENSG00000197261	233.683899445528	0.841512570059312	0.0955547428224374	5.50964464456487e-19	7.18048773611375e-18	C6orf141
ENSG00000142864	9198.20599368626	-0.333260207415001	0.0378001628995127	5.58726433932143e-19	7.27762764551128e-18	SERBP1
ENSG00000175166	8216.58996002583	-0.361763458734854	0.0408670289965184	5.62261444894127e-19	7.31963299635477e-18	PSMD2
ENSG00000135040	727.462951614703	0.570011126464392	0.0644442160626142	5.65779901285592e-19	7.36137664285696e-18	NAA35
ENSG00000188493	533.040171584486	0.696021399385009	0.0787339820142744	5.66723559632333e-19	7.36959198591864e-18	ACTMAP
ENSG00000126950	28.2110552321474	-3.74095480842534	0.428200912480505	5.69614764691991e-19	7.40310995388786e-18	TMEM35A
ENSG00000173226	398.254774462089	0.858849124161075	0.0977548109948109	5.71510662158558e-19	7.42366243713059e-18	IQCB1
ENSG00000122952	178.062957925879	-1.21990393540765	0.139915853678306	5.75718983470191e-19	7.47421311763666e-18	ZWINT
ENSG00000142459	1703.5410943902	0.833876104933321	0.0948806304207127	5.79820195760612e-19	7.52331844988563e-18	EVI5L
ENSG00000214870	47.7028549973564	-1.95981393163024	0.226415478306197	6.10248100343418e-19	7.91377783753042e-18	NA
ENSG00000249348	161.191635315502	1.42167659409974	0.163559081802153	6.29110320699517e-19	8.15390543061505e-18	UGDH-AS1
ENSG00000150593	2465.25761571686	-0.786946199296427	0.0899407924145393	6.42745806257275e-19	8.32149562220747e-18	PDCD4
ENSG00000254827	216.103526381679	1.87867448813053	0.217418745847897	6.42534348958719e-19	8.32149562220747e-18	SLC22A18AS
ENSG00000013523	943.197337675519	-1.00854237969888	0.115420020447956	6.44108204345252e-19	8.33456241170868e-18	ANGEL1
ENSG00000247572	103.923937205935	1.3747938154818	0.158080013558011	6.69752957373716e-19	8.66164893147093e-18	CKMT2-AS1
ENSG00000108556	199.879376438977	1.69110840299229	0.19547612074298	6.91246191029978e-19	8.93471664878945e-18	CHRNE
ENSG00000197852	1856.53243228366	-0.89274034420214	0.102885073020296	6.98520397529323e-19	9.02379771345763e-18	INKA2
ENSG00000104231	651.871404581314	0.707785292740224	0.0805209678815498	7.00726321486601e-19	9.0473428007258e-18	ZFAND1
ENSG00000215458	22.2013059234821	-3.31265254502295	0.380313952391647	7.07652699204281e-19	9.13177638415497e-18	AATBC
ENSG00000115657	476.771447265497	0.948511677761778	0.108707087701472	7.53414272786625e-19	9.71698561000543e-18	ABCB6
ENSG00000135318	8984.82363284241	-0.614864438230107	0.0706827183914655	7.68389805823323e-19	9.9047166559487e-18	NT5E
ENSG00000248323	79.3029882330046	2.73863755497368	0.318224899178541	7.74607775803083e-19	9.9794174260395e-18	NA
ENSG00000215481	69.0182031909305	-1.971040954172	0.227699506715028	8.01885252426222e-19	1.03252022519169e-17	NA
ENSG00000151612	822.670651903823	1.04648307061466	0.119787000711336	8.08182083167123e-19	1.04006071575302e-17	ZNF827
ENSG00000054654	384.237466696178	-1.27939553595278	0.147605103377323	8.57813309540362e-19	1.10333023061426e-17	SYNE2
ENSG00000164403	519.45751965081	0.78197363769047	0.0892100141816684	8.62448619078137e-19	1.10868803417659e-17	SHROOM1
ENSG00000161533	1512.20819022167	-0.539603486353213	0.0614486205669979	8.64307153068802e-19	1.11047236944637e-17	ACOX1
ENSG00000196139	1642.00111075853	1.10476956234035	0.127263633918372	8.87926967975112e-19	1.14019871045422e-17	AKR1C3
ENSG00000085365	884.303854039276	-0.732646164984647	0.0836968876636505	9.19008920202648e-19	1.17946974087128e-17	SCAMP1
ENSG00000185112	11993.3817256105	-0.679227439392208	0.0776324958656666	9.69709375248544e-19	1.24386308014218e-17	FAM43A
ENSG00000129353	3399.90885354744	-0.43241069568502	0.0491564718970185	1.09923672238135e-18	1.40924416738972e-17	SLC44A2
ENSG00000189241	1994.23367538142	-0.445303718355953	0.0512664681272194	1.11343665789198e-18	1.42667383276692e-17	TSPYL1
ENSG00000164597	1452.35195677455	0.745860369080083	0.08535507313462	1.14490827524981e-18	1.46620320740348e-17	COG5
ENSG00000255114	79.9022895820886	3.6835996388986	0.431806024099859	1.20355639894527e-18	1.54047386810772e-17	NA
ENSG00000244509	1823.11183519214	-0.619450306581784	0.0708220614164041	1.25646941499567e-18	1.60732743266818e-17	APOBEC3C
ENSG00000170485	572.161627302171	0.667016540706375	0.0764689159417676	1.26552581294527e-18	1.61803576582526e-17	NPAS2
ENSG00000027075	4057.61838062052	-0.576211905872292	0.0661887369927927	1.31039389945539e-18	1.67449468407937e-17	PRKCH
ENSG00000092871	331.806508876429	1.09613206023734	0.126695531185551	1.39651223321326e-18	1.78357585109845e-17	RFFL
ENSG00000152213	56.749922917471	-2.16590271918907	0.253181353261679	1.39973875995218e-18	1.78672981137866e-17	ARL11
ENSG00000197951	678.040078356314	-0.722916355322028	0.0830149766709036	1.42500167423499e-18	1.81799402785375e-17	ZNF71
ENSG00000143376	633.376157977183	0.617798219099347	0.0706934759422729	1.44255543266612e-18	1.83939456087444e-17	SNX27
ENSG00000133131	576.57705774449	0.783938171017195	0.09015760058161	1.48263905436781e-18	1.88948417717004e-17	MORC4
ENSG00000135828	190.459332567	1.24319742328622	0.144353622035096	1.52453149515297e-18	1.9418236561576e-17	RNASEL
ENSG00000213551	730.627381959654	-0.790939490874284	0.0910426947455195	1.55337037371965e-18	1.9774890809348e-17	DNAJC9
ENSG00000248124	304.631690176873	0.905336967033099	0.104440788810661	1.56581092982845e-18	1.99225172861515e-17	NA
ENSG00000180104	1161.94363448054	0.462711578057203	0.052806214144429	1.57995465388105e-18	2.00916431793646e-17	EXOC3
ENSG00000152229	80.3159534119788	-1.49380878611355	0.174205913126995	1.62269801110588e-18	2.06240810221438e-17	PSTPIP2
ENSG00000124343	583.488487848492	-0.830262904571421	0.095771868410889	1.77697776192042e-18	2.25727820973335e-17	XG
ENSG00000242125	972.422959417703	-0.81767531543331	0.0942346797959095	1.81134788688151e-18	2.29970052857328e-17	SNHG3
ENSG00000171681	1468.56141596868	-0.753169752257037	0.0869305166533136	1.91505833777519e-18	2.43006488646076e-17	ATF7IP
ENSG00000170234	539.891574285454	0.749647818952601	0.086296898356362	1.91912760031757e-18	2.43391991524424e-17	PWWP2A
ENSG00000239306	1007.56827250809	-0.547714853608633	0.0629212989478211	1.92150603916484e-18	2.43562757982645e-17	RBM14
ENSG00000179242	189.078360441901	1.25355057941375	0.145235609371452	1.96432551291525e-18	2.48856740503627e-17	CDH4
ENSG00000050344	1232.75447195929	0.613089512690972	0.0711273377254025	2.00512491171306e-18	2.53889260548561e-17	NFE2L3
ENSG00000089597	20079.4129966628	0.860376384120369	0.0993493660634414	2.04505639496222e-18	2.5880654709865e-17	GANAB
ENSG00000167900	454.997603359173	-1.21712587851762	0.141819196103161	2.05159607389533e-18	2.59495018950041e-17	TK1
ENSG00000102271	987.355933684324	-0.611124788429705	0.0702697324796196	2.06322878415432e-18	2.60826597555492e-17	KLHL4
ENSG00000117155	200.964042193392	1.08315767055965	0.125806571073556	2.10930589293486e-18	2.66508767050581e-17	SSX2IP
ENSG00000268403	61.5818811999359	-1.80557399629806	0.211863242616815	2.12818386006432e-18	2.68750109498331e-17	NA
ENSG00000153162	3352.98178240231	0.681444837955954	0.0787389764793523	2.13384774037179e-18	2.69321253306177e-17	BMP6
ENSG00000188522	988.413875656487	0.81973641341889	0.0949062843968441	2.14872325863174e-18	2.71053801978762e-17	FAM83G
ENSG00000166311	2618.29984674897	-0.572618149782264	0.065903125874442	2.2323635915888e-18	2.8145430282414e-17	SMPD1
ENSG00000166224	471.859938000422	0.790108084192859	0.0913361805852938	2.26296283151452e-18	2.85159897220533e-17	SGPL1
ENSG00000116857	558.909922378507	0.895351198964938	0.103955114216009	2.29052661545512e-18	2.8847923787605e-17	TMEM9
ENSG00000163638	1489.99016376186	-1.39656297874639	0.163879775262654	2.31096740512508e-18	2.90898414377398e-17	ADAMTS9
ENSG00000147231	25.0277739497158	4.05467384526057	0.473991976361327	2.32566319100262e-18	2.92592231524753e-17	RADX
ENSG00000182952	409.339153983326	0.861294361034193	0.100045672914999	2.41300585685057e-18	3.03419095542819e-17	HMGN4
ENSG00000129493	838.255345703482	0.838547748618213	0.0972780066914313	2.42634024490808e-18	3.04933346434082e-17	HEATR5A
ENSG00000133606	1459.36702979051	0.511273255495281	0.0589148855241266	2.47718997440003e-18	3.11158263841349e-17	MKRN1
ENSG00000108551	495.732253716538	1.1150562972297	0.130220115483775	2.49863722035071e-18	3.13685296142114e-17	RASD1
ENSG00000053770	1134.0531514408	-0.508483728538411	0.0586436010195014	2.55352516396725e-18	3.20405640191149e-17	AP5M1
ENSG00000130962	1638.09299213669	-1.00859100650161	0.117607931042126	2.60149543656623e-18	3.26251303367886e-17	PRRG1
ENSG00000144730	244.883574179643	-1.43608115913395	0.168318323247376	2.67029347525318e-18	3.34701362734602e-17	IL17RD
ENSG00000154764	24.2573004760697	-4.8218359306279	0.557902861918345	2.69289755000991e-18	3.3735545634466e-17	WNT7A
ENSG00000208028	35.0864204305127	2.94798939874551	0.345254454821559	2.73922199799396e-18	3.4297675117588e-17	MIR616
ENSG00000115289	465.178689719108	-0.729375733849064	0.0842706276720182	2.76425030735265e-18	3.45927018844842e-17	PCGF1
ENSG00000255302	3492.79764589619	-0.572374980062867	0.0657003560933547	2.78985421779227e-18	3.48946153939232e-17	EID1
ENSG00000254481	49.6894339653741	-2.60896770824845	0.308936098807771	2.84603549380714e-18	3.55784585406971e-17	NA
ENSG00000131080	906.855855962072	0.78501593674844	0.0912111434247551	2.95430673470376e-18	3.69124126799779e-17	EDA2R
ENSG00000115255	74.650863041123	1.70596490303477	0.200964775737875	2.96096305615969e-18	3.69760053182439e-17	REEP6
ENSG00000093144	1320.04271625079	0.585816973816522	0.067524513192258	2.99838970698411e-18	3.74235821598302e-17	ECHDC1
ENSG00000197622	3101.74977031758	-0.722789446348721	0.0837729446242868	3.02781588344306e-18	3.77708829180883e-17	CDC42SE1
ENSG00000130177	1684.37050180371	0.462163899004538	0.0532939536406195	3.1534373778384e-18	3.93171838308199e-17	CDC16
ENSG00000065618	211.084450872385	-0.94306771496294	0.10981312744853	3.31618895664208e-18	4.13245468609643e-17	COL17A1
ENSG00000136240	8528.52360349914	0.856773828089398	0.0997834538477615	3.49817790237009e-18	4.35693904230812e-17	KDELR2
ENSG00000100100	200.975398430708	-1.38802621682808	0.163526337923334	3.58646513862698e-18	4.46454378701867e-17	PIK3IP1
ENSG00000162520	208.651040755021	-1.08868603788617	0.127473761167297	3.63190799057125e-18	4.51872917203282e-17	SYNC
ENSG00000175931	1502.82883320944	0.567892794266867	0.0658158232194575	3.69079197636261e-18	4.58957177166019e-17	UBE2O
ENSG00000258376	133.947011502934	1.34202372781021	0.157813381133891	3.88346303704715e-18	4.82661898896192e-17	NA
ENSG00000128040	25.8380918160225	-4.74781176200252	0.555534942146358	3.96314038214228e-18	4.92305469996431e-17	SPINK2
ENSG00000166073	1139.39789863362	0.632853189676442	0.0733803190792047	4.06349080393161e-18	5.04505575772718e-17	GPR176
ENSG00000165914	1571.44278475856	0.548451655545994	0.0641048176187951	4.12645168646697e-18	5.12053168790712e-17	TTC7B
ENSG00000127824	265.497914374649	-0.87584990663637	0.102488423827754	4.20238926515729e-18	5.21202267137374e-17	TUBA4A
ENSG00000159314	2610.7444782913	-0.885317317864344	0.103539171203484	4.35522672398393e-18	5.39874270690486e-17	ARHGAP27
ENSG00000106069	81.8073733151216	-1.5199499059108	0.179466884957835	4.43159387544558e-18	5.4905238135573e-17	CHN2
ENSG00000166387	395.353954811999	-1.06295984103045	0.125187054242008	4.50933434331528e-18	5.58268118993823e-17	PPFIBP2
ENSG00000185298	965.61480379743	-0.76879643489292	0.0897854935246457	4.51070800322524e-18	5.58268118993823e-17	CCDC137
ENSG00000174600	27.2664810173717	-3.17272241037923	0.375199592807873	4.52825556968789e-18	5.60146163290218e-17	CMKLR1
ENSG00000179630	384.632241313976	1.02861216681241	0.120845679417707	4.54047764106367e-18	5.61363820242979e-17	LACC1
ENSG00000168824	481.559698703708	-0.975699805462046	0.114566913803657	4.70209385129219e-18	5.8104093758219e-17	NSG1
ENSG00000235770	207.918893353113	-0.992238034258805	0.116641679595275	4.74894375152161e-18	5.86523131467362e-17	LINC00607
ENSG00000177685	333.648251023649	0.810248563115087	0.0948813689899483	4.75728233790134e-18	5.87245699472528e-17	CRACR2B
ENSG00000138764	1011.407925403	0.811096075883377	0.0948015286526032	4.78362873787064e-18	5.90189260173669e-17	CCNG2
ENSG00000189056	48.3493349696793	2.15254100165013	0.255797889164048	4.83808482757569e-18	5.9659601933355e-17	RELN
ENSG00000110092	18429.7446262915	-0.913570563813851	0.107292919687166	5.40050872102573e-18	6.65602124457699e-17	CCND1
ENSG00000138069	10039.1369936356	0.448948474618461	0.0520717235670679	5.42967793856638e-18	6.68847905563903e-17	RAB1A
ENSG00000164039	388.139239514305	-0.929502467938006	0.109218476067965	5.44487031424033e-18	6.70369479169015e-17	BDH2
ENSG00000089280	9478.71323463137	-0.421233382905945	0.0489871443801151	5.46945919726655e-18	6.73045755859672e-17	FUS
ENSG00000123933	5648.16404721916	-0.7684953518764	0.0895983973717122	5.6382408248497e-18	6.93453673517992e-17	MXD4
ENSG00000171160	261.469881604503	0.919978280758236	0.108119242245793	6.05103690991494e-18	7.43836318478189e-17	MORN4
ENSG00000147454	1386.53131327193	0.663917416452087	0.0776327849426378	6.07742407071009e-18	7.46691113570534e-17	SLC25A37
ENSG00000189060	5024.400979512	0.426234476752759	0.0503898445827125	6.41432932213362e-18	7.87674301045773e-17	H1-0
ENSG00000138942	2266.75457333523	0.463340669333203	0.0540279747772306	6.53446293647653e-18	8.02009330352153e-17	RNF185
ENSG00000172197	112.214931102091	1.88945906085607	0.22574648908504	6.69728908095233e-18	8.21566615845306e-17	MBOAT1
ENSG00000177084	334.789067662436	-1.01237259601422	0.119417136011657	6.91472096778733e-18	8.47798671593333e-17	POLE
ENSG00000130985	11875.2087649307	-0.377765631933246	0.0439509799602708	7.11724366441227e-18	8.7217645362128e-17	UBA1
ENSG00000119912	1732.78691861168	0.834024249552674	0.0981049117429502	7.13527773999276e-18	8.73932668496674e-17	IDE
ENSG00000176209	316.600362859636	1.16134609482049	0.137554588371985	7.18724256017518e-18	8.79840761956714e-17	SMIM19
ENSG00000143344	2739.92631798712	-0.778655597404263	0.091642893136739	7.34179813349621e-18	8.98295072818961e-17	RGL1
ENSG00000118496	1272.65266680964	1.06390254868878	0.126193476515825	7.70224083242348e-18	9.41908228636575e-17	FBXO30
ENSG00000111667	3535.07576808003	-0.385422123521502	0.0450554074530723	7.8985147776517e-18	9.65410387271546e-17	USP5
ENSG00000158560	243.095552444721	-0.810676715692568	0.0954376119730569	8.25972526460394e-18	1.00903745183842e-16	DYNC1I1
ENSG00000138686	577.379799931907	0.690249538260895	0.0808773513723897	8.77845591289182e-18	1.07185264591864e-16	BBS7
ENSG00000100439	2530.2453899789	0.348270544550006	0.0405843171393981	9.52085810100789e-18	1.16189913598753e-16	ABHD4
ENSG00000072310	5353.35393494714	0.544471727188953	0.0642646581950999	9.675206444504e-18	1.180125180895e-16	SREBF1
ENSG00000164989	58.0228859527899	2.12839988166331	0.255338489306809	1.01059976041786e-17	1.23203386081521e-16	CCDC171
ENSG00000158435	1352.46033460328	0.420497203002522	0.0490965371194426	1.01728762636533e-17	1.23954685376739e-16	CNOT11
ENSG00000174227	1575.77804975029	0.540841567981068	0.063837618119501	1.02476172938748e-17	1.24800961491245e-16	PIGG
ENSG00000128849	1750.43815667301	-1.15753797037834	0.138383860998255	1.03657323572708e-17	1.26174324443685e-16	CGNL1
ENSG00000158470	6288.40365146202	-0.730891994690508	0.0862637845752287	1.0387685501722e-17	1.26376367634867e-16	B4GALT5
ENSG00000070526	154.61506071396	0.964013833239824	0.114204479314009	1.06249733088809e-17	1.29196610013502e-16	ST6GALNAC1
ENSG00000130707	1189.12720352443	-1.10048915384424	0.131186622658959	1.06307555283449e-17	1.29200356323376e-16	ASS1
ENSG00000138032	1090.2300343915	0.79519184954441	0.093902510448843	1.06611928188948e-17	1.29503588734717e-16	PPM1B
ENSG00000212694	328.446463753395	-0.849857329588232	0.100554966196092	1.08515842556779e-17	1.31748503910756e-16	LINC01089
ENSG00000135929	284.654426675239	-0.95731387606298	0.113612597207103	1.15883178817516e-17	1.40620811642725e-16	CYP27A1
ENSG00000143786	359.088120965622	-0.905800056129688	0.107322377742601	1.17603914787484e-17	1.42635539404635e-16	CNIH3
ENSG00000197444	30.6621509108933	-2.50289948294829	0.302016415104219	1.21469717736875e-17	1.47248499128183e-16	OGDHL
ENSG00000132849	105.516421903557	1.52257623819655	0.1822881480778	1.22518252139533e-17	1.48443315554274e-16	PATJ
ENSG00000235531	34.0515845381962	5.22411213431123	0.609668085970178	1.22593027007326e-17	1.48457702587322e-16	MSC-AS1
ENSG00000129925	4962.66185546565	-0.679228489763974	0.0801363915043031	1.27023224079023e-17	1.53743699216057e-16	PGAP6
ENSG00000166822	604.370551862	0.808014610287411	0.0956821985869012	1.27381773161721e-17	1.5409864736868e-16	TMEM170A
ENSG00000120889	9030.80186812365	0.690325301547015	0.0810175158948821	1.28828441344336e-17	1.55768897162348e-16	TNFRSF10B
ENSG00000170540	1449.15837813147	0.526854938654656	0.0621886937371899	1.29315357774536e-17	1.56277576763677e-16	ARL6IP1
ENSG00000225439	92.7120061170057	1.50774012252689	0.180736452691808	1.31844985661767e-17	1.59253088617658e-16	BOLA3-DT
ENSG00000111424	87.9812347621401	1.54501843903654	0.185441077462293	1.32936895300406e-17	1.60489851809728e-16	VDR
ENSG00000196715	2212.87739995064	0.504409835336902	0.0593395050189991	1.33787654495383e-17	1.61434367147241e-16	VKORC1L1
ENSG00000142632	182.461221887971	1.03669801693802	0.123639540768661	1.44964443423248e-17	1.7483141510861e-16	ARHGEF19
ENSG00000147649	2867.90212127611	0.922133028878498	0.110178384272235	1.62582551873873e-17	1.95979233367066e-16	MTDH
ENSG00000160796	3990.14338950265	-1.05757636182058	0.127147865840347	1.63698046177983e-17	1.97223138636689e-16	NBEAL2
ENSG00000124596	428.912149918859	0.744640845502328	0.0884989166255431	1.69448844781099e-17	2.04047532373648e-16	OARD1
ENSG00000276710	256.336261583496	1.4820044048624	0.178498633672403	1.72053227852395e-17	2.07078035888435e-16	NA
ENSG00000166888	4591.91344607385	-0.485953861253084	0.0572681210161066	1.74197437257141e-17	2.09551881454793e-16	STAT6
ENSG00000084636	71.610517025882	2.26563336839267	0.272922753817561	1.75638099926731e-17	2.11177301806964e-16	COL16A1
ENSG00000178947	93.8034494659695	-1.61023479315041	0.194567928094614	1.82883465482421e-17	2.19776759282897e-16	SMIM10L2A
ENSG00000198556	455.347778541122	-1.02446761371811	0.122642585328958	1.86374942201256e-17	2.23858594698934e-16	ZNF789
ENSG00000178980	6349.41731432982	-1.17764165819847	0.14309556473876	1.93303185458114e-17	2.32062145634914e-16	SELENOW
ENSG00000186654	514.718971625329	-1.13435954203276	0.136353666473151	1.96539887378729e-17	2.35827881134355e-16	PRR5
ENSG00000019549	66.0953982752379	-1.55099161183658	0.187319127855402	2.02137948266592e-17	2.42421740598988e-16	SNAI2
ENSG00000138463	389.347970580335	0.723209080889484	0.08615246371235	2.03423246199925e-17	2.4383928170699e-16	SLC49A4
ENSG00000196954	3578.94380990847	0.970479511205893	0.116371021473648	2.07004764574568e-17	2.4800641895883e-16	CASP4
ENSG00000156313	149.074910298266	1.03835495381639	0.124567633708661	2.08323125947808e-17	2.49459280498233e-16	RPGR
ENSG00000166825	5121.52206898681	-0.841116830786454	0.100543895887082	2.11214152587535e-17	2.52792922381896e-16	ANPEP
ENSG00000143842	959.078772743988	-0.775223822199828	0.0925316720235999	2.14936049069699e-17	2.57117112526256e-16	SOX13
ENSG00000259124	43.0641276051311	-2.10471773830955	0.256039668738669	2.20673958923025e-17	2.63847354534004e-16	NA
ENSG00000274605	123.063099268787	1.44496487094079	0.175074549212249	2.21123605104419e-17	2.64251105198709e-16	PCCA-DT
ENSG00000148399	798.139409589355	0.67048260807834	0.079621576474668	2.24905655074906e-17	2.68634780924996e-16	DPH7
ENSG00000185753	572.817682034169	-0.780515354790456	0.0932428161407816	2.30975170086256e-17	2.75744864156591e-16	CXorf38
ENSG00000177951	1680.61663444879	0.441447363976055	0.0522811664476274	2.32523603844077e-17	2.77453088874009e-16	BET1L
ENSG00000198856	5628.18843276126	1.11084189033157	0.133979641967236	2.52362697914107e-17	3.0097344093829e-16	OSTC
ENSG00000243232	304.449994600749	3.37143089434662	0.41397780751877	2.53876938054849e-17	3.02626438988412e-16	PCDHAC2
ENSG00000157483	3422.44064705447	-0.970736301297747	0.116605344720209	2.60418536081547e-17	3.10267455254754e-16	MYO1E
ENSG00000154229	973.545185310389	1.21343071026828	0.146826643960894	2.62614778871304e-17	3.12726236676111e-16	PRKCA
ENSG00000182541	2979.12100512599	-0.534150669101791	0.0637183230513701	2.6353951241628e-17	3.13669166517854e-16	LIMK2
ENSG00000178996	1990.9726788928	0.760025386664243	0.0909592142665556	2.73207558013511e-17	3.25012337915065e-16	SNX18
ENSG00000137710	5411.08073035697	-0.898794103706792	0.108034446777641	2.8412657397879e-17	3.37831506249239e-16	RDX
ENSG00000095383	576.511854466249	0.809548912249217	0.0969117705732808	2.86266023549118e-17	3.4020396212519e-16	TBC1D2
ENSG00000163430	6554.28447217032	-0.755318226028648	0.0901664767582508	2.91548574098229e-17	3.4630747085387e-16	FSTL1
ENSG00000103174	797.822248553472	0.544682830588814	0.0646971291408661	2.98359516834912e-17	3.54219382109537e-16	NAGPA
ENSG00000113282	3799.04188959549	0.832757219904182	0.0998769662349059	3.13084013210765e-17	3.71513769723503e-16	CLINT1
ENSG00000124593	449.498342031683	-0.892591880564055	0.107551257367692	3.15253115528602e-17	3.73899700135983e-16	NA
ENSG00000105676	771.53019760876	-0.654705966063364	0.078241976870066	3.31249860823541e-17	3.92674998249985e-16	ARMC6
ENSG00000273802	49.1348088978501	-1.95056401498585	0.238194224103006	3.31847793495325e-17	3.93186326409471e-16	H2BC8
ENSG00000184792	589.161983601707	-0.946202306025895	0.114259106395492	3.39905756890968e-17	4.0253164446265e-16	OSBP2
ENSG00000214050	67.6262848158607	5.55127178724095	0.652491796711982	3.46109906579194e-17	4.09673320716256e-16	FBXO16
ENSG00000125505	6767.73537783036	-0.515587579015535	0.0618262192483212	3.51544926600969e-17	4.15897912663462e-16	MBOAT7
ENSG00000108654	15876.0096202505	-0.510517358835611	0.0608941669207238	3.52261305097045e-17	4.16536639423871e-16	DDX5
ENSG00000151892	200.201059508554	1.19680447276068	0.145077973882223	3.7063314874428e-17	4.37822000833959e-16	GFRA1
ENSG00000269399	47.8282001349159	-2.13740484242817	0.262036643557499	3.70523689088656e-17	4.37822000833959e-16	NA
ENSG00000176435	10039.7575809846	-0.581334129125223	0.0696947523918078	3.73550457705289e-17	4.41047418847436e-16	CLEC14A
[truncated: 21,603 more rows]

## Sheet: DGE Ad-VEGF-B186vs.Ad-CMV
Ensembl ID	baseMean	log2FoldChange	lfcSE	pvalue	padj	gConver_Hg_symbol
ENSG00000044574	324292.627916464	4.47594666120684	0.0533968141630649	0	0	HSPA5
ENSG00000051108	10773.5955129132	3.50448903681918	0.0600550683351815	0	0	HERPUD1
ENSG00000065911	5339.48243326178	3.18463745731818	0.0717118115487736	0	0	MTHFD2
ENSG00000068912	3580.56173929902	1.92252058946024	0.0474098116327117	0	0	ERLEC1
ENSG00000070540	4920.63690433796	2.04021160210171	0.0419712019232164	0	0	WIPI1
ENSG00000078081	2585.39558102292	4.78075761275562	0.101746737962822	0	0	LAMP3
ENSG00000086598	12567.2637626686	1.44959945289852	0.0343338445187704	0	0	TMED2
ENSG00000090520	14471.3903348974	3.40931735682572	0.0536223050868692	0	0	DNAJB11
ENSG00000094804	1048.89439795997	3.4639666570599	0.0885251080791269	0	0	CDC6
ENSG00000099958	5455.92385845953	7.38472069652543	0.150030392040504	0	0	DERL3
ENSG00000102158	11011.3520483164	2.85697753323578	0.0759687844076303	0	0	MAGT1
ENSG00000102580	14473.8717615853	3.38864220797724	0.0799694436990079	0	0	DNAJC3
ENSG00000115107	2085.62720858136	2.90155558835412	0.0704236996451932	0	0	STEAP3
ENSG00000119729	3733.04691273795	2.54368176547975	0.0492637203119748	0	0	RHOQ
ENSG00000125459	2023.38395689746	3.43704032695856	0.0822961829306968	0	0	MSTO1
ENSG00000128590	5779.62471167116	3.53567439023752	0.0540750731389402	0	0	DNAJB9
ENSG00000134910	12123.6035407585	1.62816082264655	0.0428337968694777	0	0	STT3A
ENSG00000135069	5455.23501103261	3.78643859324241	0.0677339148527594	0	0	PSAT1
ENSG00000135269	4986.78653051015	2.82477422014741	0.0657985887018501	0	0	TES
ENSG00000136026	12289.3255983249	1.25258920735267	0.0334028053833493	0	0	CKAP4
ENSG00000140105	25383.1531536998	1.53771452709957	0.0323022424507631	0	0	WARS1
ENSG00000142188	2414.44324753407	2.77135045866368	0.0673669097299057	0	0	TMEM50B
ENSG00000143870	40628.1080557622	2.25383939495487	0.0515549366546979	0	0	PDIA6
ENSG00000155660	98297.0760184103	4.45924310587501	0.0463443978949365	0	0	PDIA4
ENSG00000162298	5215.93893457201	2.9807918376053	0.0717824588025583	0	0	SYVN1
ENSG00000166598	412270.131582922	4.48339974029951	0.0526050190784218	0	0	HSP90B1
ENSG00000167004	63402.9950364031	2.44219417006596	0.0589603974023834	0	0	PDIA3
ENSG00000173511	1428333.70127135	10.2073557027829	0.137593990016571	0	0	VEGFB
ENSG00000179218	133527.86883123	1.92653420520491	0.0375946670049011	0	0	CALR
ENSG00000183010	4995.76335662129	3.02078963318855	0.0578755609312657	0	0	PYCR1
ENSG00000184164	22855.3822554075	4.87830090951407	0.111629072774317	0	0	CRELD2
ENSG00000185624	111512.433906338	2.1698048937753	0.0460557514322733	0	0	P4HB
ENSG00000259803	1777.78617556952	7.02078901787622	0.184974993701559	0	0	SLC22A31
ENSG00000086619	1034.72555462305	3.90948060234315	0.105640314598341	1.20461010013153e-300	8.36211987744243e-298	ERO1B
ENSG00000092621	2586.07536981068	4.21201387739837	0.115461588526896	6.20730385344887e-292	4.18585101568858e-289	PHGDH
ENSG00000153066	2821.16977594758	1.49381742739856	0.0413229046282711	1.1101405903246e-286	7.27820505912258e-284	TXNDC11
ENSG00000171867	9968.47680476583	1.92035348025531	0.0535889862323711	1.26283349581721e-282	8.05551247791294e-280	PRNP
ENSG00000129910	2710.55795527388	8.01029334729675	0.223678883977473	2.65952731119577e-281	1.65184641049586e-278	CDH15
ENSG00000163902	13638.0565041476	1.68423292183353	0.0471431502099903	2.183911738741e-280	1.32165858609654e-277	RPN1
ENSG00000124783	8532.67361753362	1.5565928152612	0.0435924197514139	5.44094785936843e-280	3.21043128442034e-277	SSR1
ENSG00000182199	10957.0751798254	2.18230325042935	0.0616737559601731	3.95955276895114e-276	2.27935035250694e-273	SHMT2
ENSG00000198855	1490.50615917569	2.65909628173765	0.0752059539360727	8.72424422064724e-275	4.90260981180277e-272	FICD
ENSG00000138413	9224.15295787499	1.73486584120387	0.0491719656444867	3.34215827855069e-273	1.83445627186868e-270	IDH1
ENSG00000134684	6886.60211412479	1.46911878756243	0.041746953252029	5.08964619023191e-272	2.73013248595122e-269	YARS1
ENSG00000118705	13232.9975703296	1.20013589057136	0.0344166273261035	2.88615129326401e-267	1.51375428496927e-264	RPN2
ENSG00000128165	2217.05202026181	5.85858428687239	0.17060246272687	5.4732689361513e-259	2.80826290067485e-256	ADM2
ENSG00000100889	2753.6244497769	3.64559051388385	0.106547068898585	1.4501766688728e-257	7.2823552635608e-255	PCK2
ENSG00000197930	4125.60241625475	1.76733403903181	0.0517245871546859	2.47947085189082e-257	1.21917648013181e-254	ERO1A
ENSG00000070081	12743.4727357865	3.17559593909554	0.0935435125081598	1.08740987653417e-253	5.23776487876722e-251	NUCB2
ENSG00000138080	4055.83300472425	2.97267751191869	0.0879123303382334	4.63851802291938e-252	2.18956604753886e-249	EMILIN1
ENSG00000178343	1131.88979821215	3.04693098850446	0.0904455327139532	5.25189936383327e-250	2.43049664284692e-247	SHISA3
ENSG00000165195	696.133847711229	2.9476892795179	0.0884618157572762	3.17909361704909e-244	1.44294168364601e-241	PIGA
ENSG00000167842	1378.23546340446	2.41079570860142	0.0733164865181829	3.4405941945972e-238	1.53216800341289e-235	MIS12
ENSG00000196517	1010.92576723687	6.54181374461254	0.199363429930318	7.97581593375024e-236	3.48602236422913e-233	SLC6A9
ENSG00000163703	3058.59388681791	2.10600882822759	0.0648375153587262	4.31460583938765e-233	1.85151503674959e-230	CRELD1
ENSG00000077232	13178.0387821945	2.10402556994078	0.0650248269035975	9.95515291016205e-231	4.19574141045794e-228	DNAJC10
ENSG00000149679	1161.4940330178	2.85000791300536	0.0881949645400111	3.37280136087947e-230	1.3965764512189e-227	CABLES2
ENSG00000260916	2002.25331511037	2.24005979493433	0.0698574856521599	1.29733602399182e-226	5.27926290314741e-224	CCPG1
ENSG00000120337	2232.70739928264	2.33618468131002	0.0729192081910161	2.0542091936618e-226	8.21753311674674e-224	TNFSF18
ENSG00000075643	1009.62997182108	3.59489075096274	0.112811047092636	4.22839976943266e-224	1.66331152263583e-221	MOCOS
ENSG00000025796	6183.62825171949	1.55104432937487	0.0491105917772557	6.13489656570965e-220	2.37370211055539e-217	SEC63
ENSG00000135842	5660.32702994634	4.87435052810037	0.154710757899221	4.14218186724439e-219	1.576835103721e-216	NIBAN1
ENSG00000198380	7912.10336302856	2.181972645024	0.0701419339923605	1.78312409616942e-213	6.68020554250647e-211	GFPT1
ENSG00000148248	14532.7974676312	1.23236803838188	0.0398457054704806	4.08717796016848e-211	1.50727459712338e-208	SURF4
ENSG00000120053	3258.94327701739	3.13031357626218	0.101827508222155	9.46951211812696e-209	3.43845269249281e-206	GOT1
ENSG00000149257	49443.2409760658	1.29477601344661	0.0426214411172064	1.05873296696429e-204	3.78609325549865e-202	SERPINH1
ENSG00000184988	647.030613042835	2.13896743031635	0.0702260610047577	1.23746578579482e-204	4.35920410094466e-202	TMEM106A
ENSG00000150403	3618.55543873493	1.60485847608199	0.0527795041137659	5.78125160615489e-204	2.00660441777158e-201	TMCO3
ENSG00000175224	3016.35841952889	1.17689950835089	0.0391062407417355	1.09771766980974e-199	3.75483078881877e-197	ATG13
ENSG00000115902	1956.39846893258	2.95102948410261	0.0982554287534816	3.22943626824024e-199	1.08887364004295e-196	SLC1A4
ENSG00000167077	814.639456505118	5.899636199879	0.196566166925531	1.44040975352829e-198	4.78824662010911e-196	MEI1
ENSG00000066855	1182.87881841581	1.79649179255731	0.0607482192941315	3.96948300535781e-193	1.30121858183965e-190	MTFR1
ENSG00000149428	76869.5855221487	3.99181912109778	0.135301395061027	1.59595789798428e-192	5.15997237098974e-190	HYOU1
ENSG00000049656	4749.855332367	1.12316032478606	0.0381075928721332	2.13242987447595e-191	6.80129863478128e-189	CLPTM1L
ENSG00000165280	24818.9465151569	1.06130526660352	0.0361195188717575	1.07531509244378e-190	3.38394490824775e-188	VCP
ENSG00000113739	4646.69508493506	4.0583030311936	0.138313844293373	2.6848164370863e-190	8.33776809843565e-188	STC2
ENSG00000101310	3366.62953038161	1.62314392110367	0.0553928066634892	5.9047396029063e-190	1.80991771568564e-187	SEC23B
ENSG00000141627	1839.80757141137	1.67714441239425	0.0577697794536862	2.67410490693514e-186	8.09156718121579e-184	DYM
ENSG00000104805	24906.9191655973	1.85124809875151	0.0643543097075587	1.64906178096086e-184	4.92672862711876e-182	NUCB1
ENSG00000119523	2237.11052812419	1.39697343865188	0.0484026718550683	3.49177595276471e-184	1.03016120046441e-181	ALG2
ENSG00000072682	3987.40753247034	1.54818053739011	0.0536692319475337	7.60704838237249e-184	2.21656241877476e-181	P4HA2
ENSG00000049249	1077.26941681924	5.56518824969375	0.192555972694068	1.04676841493062e-183	3.01290586941372e-181	TNFRSF9
ENSG00000135506	25607.9022285504	1.66102873957595	0.0578398303182744	4.03970391961379e-182	1.14873604711717e-179	OS9
ENSG00000172613	1429.99718160794	2.36724184406248	0.0827296047609861	2.54004714421653e-181	7.13692770211888e-179	RAD9A
ENSG00000023318	4277.17384495392	1.91839701252628	0.0673827836060163	8.49060271342132e-180	2.35759064990788e-177	ERP44
ENSG00000173540	5175.60735414337	1.82388659010803	0.0648452898162818	1.98971351976375e-175	5.46060680156558e-173	GMPPB
ENSG00000136010	2142.09273021522	5.56376532817054	0.198929260706902	4.02567902984664e-173	1.09211582140736e-170	ALDH1L2
ENSG00000106105	15340.4815520224	1.8309308825696	0.065486483948505	5.76954615303867e-173	1.54741850345476e-170	GARS1
ENSG00000143248	1081.01244970167	-1.89874749260525	0.068094903650529	5.43120013111433e-172	1.44030545499506e-169	RGS5
ENSG00000128228	9804.21545452809	3.83369752678918	0.138488509515219	5.09747662470188e-170	1.33678492551349e-167	SDF2L1
ENSG00000184205	3149.30920368702	2.01200456872359	0.0727328450259555	1.80149595959924e-169	4.67240743279793e-167	TSPYL2
ENSG00000235513	556.820302853118	3.48781315731048	0.126901329690103	6.10293229597496e-167	1.56566747880001e-164	NA
ENSG00000173320	335.043561603807	5.49007420551049	0.200101255406419	6.10912962055135e-166	1.5504051323038e-163	STOX2
ENSG00000117143	2855.73242002071	1.6489675804204	0.0603150175617889	1.86045668710074e-165	4.67132965201614e-163	UAP1
ENSG00000187735	3572.86862085671	1.64255578502437	0.0610107684793672	4.75736656618147e-161	1.18193016521068e-158	TCEA1
ENSG00000113013	11863.8589256201	1.36992500565921	0.0507512664169133	5.82495311390557e-161	1.43208899369166e-158	HSPA9
ENSG00000119777	5343.50456854037	1.11685611616361	0.0413990526149985	6.54606850627628e-161	1.59278668953745e-158	TMEM214
ENSG00000166123	1240.39011180378	1.93112322102269	0.0724296108681824	2.21305154624152e-157	5.32984108106043e-155	GPT2
ENSG00000184005	2171.52838764843	1.34877733500824	0.0506989679557962	8.95407801162242e-157	2.13468837606376e-154	ST6GALNAC3
ENSG00000134970	3615.95659132979	1.89456546474434	0.0713005457531717	1.42638551061665e-156	3.36655508215742e-154	TMED7
ENSG00000071537	16125.1442701951	4.00386194827259	0.150922022864119	2.69035895946634e-156	6.28691605557668e-154	SEL1L
ENSG00000175197	5466.05510406897	4.24857617675697	0.160982385811367	7.60472376882476e-155	1.75967343521374e-152	DDIT3
ENSG00000120254	3307.42122313062	1.15273315821399	0.0436028605684956	1.07028591553236e-154	2.45251341537813e-152	MTHFD1L
ENSG00000166471	1303.27681977275	2.03678694760618	0.077273609754118	5.19853699669339e-154	1.17976798265344e-151	TMEM41B
ENSG00000169683	761.611701717449	3.48345702295887	0.132795066756441	6.94519761661202e-153	1.56114813473597e-150	LRRC45
ENSG00000254858	1526.02257582202	3.34817618309722	0.127729712546095	1.58129097890384e-152	3.52090846076305e-150	MPV17L2
ENSG00000133872	8792.42840517474	1.06810950525632	0.0407145068313015	2.033631623427e-152	4.48577323141346e-150	SARAF
ENSG00000176046	2897.08333637763	5.01371883493133	0.191976219302649	1.44215321960726e-151	3.15163891566393e-149	NUPR1
ENSG00000205710	721.319021063462	4.29076662120174	0.164111008199253	2.59779190674536e-151	5.62505363146824e-149	C17orf107
ENSG00000101255	7519.79987007042	2.37100664611448	0.091213107721453	5.16843240414816e-150	1.10895765093368e-147	TRIB3
ENSG00000134109	5998.96117542013	2.27709589768147	0.0884229588745873	2.69761720847357e-147	5.73596048237777e-145	EDEM1
ENSG00000013375	3023.87230261283	1.5294956056797	0.0593311894533749	5.98657298233828e-147	1.26156335293882e-144	PGM3
ENSG00000163661	20522.5638425337	2.54351978280879	0.0991854754856896	3.78456903931073e-146	7.90472552794795e-144	PTX3
ENSG00000140044	875.718276188645	4.06932938382925	0.158653359675578	5.41425342194849e-146	1.12094043214762e-143	JDP2
ENSG00000070669	3202.28889753089	4.16438063828478	0.162690347596297	1.06055653909454e-145	2.17663090745299e-143	ASNS
ENSG00000163040	534.4798619309	-2.77661852182448	0.108887288198788	7.00301089465738e-145	1.42487123392848e-142	CCDC74A
ENSG00000125827	1967.8168769945	1.57805163097918	0.0619616797258502	1.25111333236866e-144	2.52382708295429e-142	TMX4
ENSG00000196937	3899.63923888018	0.906854847204742	0.0354844179395106	1.53293367995267e-144	3.06612717917312e-142	FAM3C
ENSG00000133318	5480.84466685614	1.61299600402544	0.0636542664554081	1.58569250215548e-142	3.14500121309863e-140	RTN3
ENSG00000119711	531.949772826099	2.6182806918423	0.104061751249108	5.70674582623784e-141	1.12242179159055e-138	ALDH6A1
ENSG00000166986	6447.74546132649	1.43996113146219	0.0571059251687065	6.01272841733294e-140	1.17282988517266e-137	MARS1
ENSG00000138073	2853.9145244931	1.48525946415932	0.0593381894388486	3.67338698549074e-139	7.10649833045511e-137	PREB
ENSG00000108846	1014.2762972522	2.80052225405545	0.112140170036313	7.53560879917657e-139	1.44597917787126e-136	ABCC3
ENSG00000146733	1305.20420805811	1.84503703790853	0.0738428776101845	2.41339179106948e-138	4.59361879458242e-136	PSPH
ENSG00000153879	2008.85584924058	1.64500808742785	0.0659422795389971	2.70025859700386e-138	5.09852027251882e-136	CEBPG
ENSG00000196365	8462.04975940748	1.22027026827886	0.0490660725170486	1.59518942574785e-137	2.98806831956356e-135	LONP1
ENSG00000169116	606.439914574149	7.45527740618985	0.298999720788139	2.29636566615453e-137	4.26762381516372e-135	PARM1
ENSG00000005469	1005.44447322205	-3.05776972852945	0.123645119222013	3.84946659136398e-136	7.09805550698224e-134	CROT
ENSG00000184575	6483.67559409497	1.97331237014361	0.079844085421489	7.53028817430033e-136	1.3777508642623e-133	XPOT
ENSG00000115602	739.658838117584	5.1535569413378	0.20819142933509	1.98176179624466e-135	3.59796476268974e-133	IL1RL1
ENSG00000105281	6025.32661397637	2.26622695543278	0.0935643105691924	2.30974938066759e-130	4.16142785362722e-128	SLC1A5
ENSG00000169851	697.57550692196	3.10330470854576	0.128290185200935	2.4067042041266e-130	4.30326004740879e-128	PCDH7
ENSG00000153989	1768.62030696953	1.72782375003197	0.0714262569158835	3.15853703514051e-130	5.60509707544258e-128	NUS1
ENSG00000136868	3678.33260274711	1.79790943691983	0.074480715852154	8.60522107033306e-130	1.51567483359702e-127	SLC31A1
ENSG00000174564	391.464354439777	5.4798136300928	0.226608043449829	3.69453419532172e-129	6.45914045022098e-127	IL20RB
ENSG00000172432	5356.9187060877	1.49636896805646	0.0624601138663607	2.13641461610245e-127	3.7076218947978e-125	GTPBP2
ENSG00000182858	1021.66318005713	2.35236992998304	0.0984469626214174	3.16919602054702e-127	5.45980762605479e-125	ALG12
ENSG00000089820	1518.58992956499	1.76003087358129	0.0735617466557803	3.20197000583077e-127	5.47629681721869e-125	ARHGAP4
ENSG00000134490	378.185728139643	2.70655351698346	0.114947403113566	1.16439402406834e-123	1.97712429899719e-121	TMEM241
ENSG00000115275	4442.02113888714	1.07763635773593	0.045822289334083	2.36479328019253e-123	3.98670364279316e-121	MOGS
ENSG00000161040	686.795241223676	2.39514745062304	0.102108013702945	1.16247727568397e-122	1.94587153621937e-120	FBXL13
ENSG00000031698	10651.7022355384	1.26794678071704	0.0541823423531537	1.31706832811708e-122	2.18911596339573e-120	SARS1
ENSG00000231074	817.502598987742	1.92995106283352	0.0824812428026047	6.18853100808427e-122	1.02141055141822e-119	HCG18
ENSG00000125746	1939.00321126528	1.72354857121433	0.0739148223334194	3.37586363801254e-121	5.53313427669249e-119	EML2
ENSG00000196305	9139.19440710603	2.06443548383571	0.0886569859243054	5.86591681579439e-121	9.54809439216408e-119	IARS1
ENSG00000242687	300.816714898579	5.02655260585686	0.216519487806617	1.42908412999862e-119	2.3102221668649e-117	NA
ENSG00000100664	9136.55885714079	1.06731830070071	0.0460892625993201	1.49731235901989e-119	2.40405212908758e-117	EIF5
ENSG00000143850	695.716334287466	2.54293595413682	0.110215090151423	6.72889569020077e-119	1.07307700054134e-116	PLEKHA6
ENSG00000169764	1917.72734676429	1.18085178881646	0.0512388765351591	3.0575345946254e-118	4.84321687935226e-116	UGP2
ENSG00000112715	523982.714159721	2.82783762737832	0.123273251613278	1.37103104811342e-117	2.15727165317152e-115	VEGFA
ENSG00000172216	2890.28729951734	3.28793488871065	0.143559975982757	3.7963804115682e-117	5.933918574426e-115	CEBPB
ENSG00000116761	289.43642961903	3.06998990367343	0.134049547317229	8.48392351377948e-117	1.31735238665936e-114	CTH
ENSG00000115806	4846.51011954117	0.923191493182372	0.0403754817618579	1.03655242709941e-116	1.59900067871897e-114	GORASP2
ENSG00000163683	1586.7072899888	1.64730701965458	0.0722673824884303	6.15646620305779e-116	9.43538411198506e-114	SMIM14
ENSG00000105825	1745.83918573538	-2.93098369970801	0.129033516195755	1.80968278248385e-115	2.75562148594734e-113	TFPI2
ENSG00000181789	8280.91518255898	0.975056686820374	0.0430209101149602	3.96750925848206e-114	6.0026380460701e-112	COPG1
ENSG00000167861	2534.9940685793	1.9958423849342	0.088595934931142	2.16552243380843e-113	3.2554560817036e-111	HID1
ENSG00000154305	4031.41417212641	2.27279915307677	0.101066160794396	4.71004230241588e-113	7.03584926719112e-111	MIA3
ENSG00000182934	9180.19995976572	1.15148149579593	0.0511506406968716	2.29067311089066e-112	3.40028092850574e-110	SRPRA
ENSG00000026559	457.35880176286	3.90225685989888	0.174785325070185	2.43731330936945e-111	3.59534179548361e-109	KCNG1
ENSG00000163053	252.046660579871	-2.83018667208715	0.127231989054193	3.04113983093452e-111	4.45819765774637e-109	SLC16A14
ENSG00000197157	14648.7399627948	0.888766356708114	0.0397993299380577	6.64571661765676e-111	9.68223479073672e-109	SND1
ENSG00000108829	12893.7351184018	1.05647606520036	0.0471940800057947	1.11924186661424e-110	1.62063475679934e-108	LRRC59
ENSG00000108984	330.025210562222	3.63662708969287	0.163852063452427	3.14625199153064e-110	4.52791704293331e-108	MAP2K6
ENSG00000103855	7414.32564317952	-1.19319442624742	0.0538386696032881	1.23470921378048e-109	1.76615799173618e-107	CD276
ENSG00000120742	12974.6831480553	2.15856026296153	0.097748158591707	4.1175083589009e-109	5.85430314980597e-107	SERP1
ENSG00000144867	2436.0489081093	1.81743461927895	0.0823839036620813	7.84226887933442e-109	1.10834269515001e-106	SRPRB
ENSG00000067167	12100.5764035569	1.21822796588188	0.0553635620574479	1.96694920740409e-108	2.76332947578282e-106	TRAM1
ENSG00000114107	265.365724395461	3.08406934931692	0.140586786828381	9.70756394364989e-108	1.35572736211849e-105	CEP70
ENSG00000179918	3277.84902118216	1.29239319001807	0.0591230596334469	5.99533607210284e-107	8.32364246904536e-105	SEPHS2
ENSG00000108448	1405.53111895596	2.28984588313784	0.104872004410447	1.05382007009937e-106	1.45451820435587e-104	NA
ENSG00000181982	1128.21703033177	1.79275404962525	0.0822605967028112	2.67803533303888e-106	3.67482499595254e-104	CCDC149
ENSG00000177683	626.62151180956	1.95771611307799	0.0899340840778362	4.88165238656441e-106	6.6599283021788e-104	THAP5
ENSG00000100336	250.048262200644	-3.29137053083797	0.151625034725522	1.10309344525432e-105	1.49627652269497e-103	APOL4
ENSG00000104635	8869.98185366013	2.76405800198425	0.127210605303232	1.57175219291664e-105	2.11979972898392e-103	SLC39A14
ENSG00000106638	1392.28884228652	1.33695059964402	0.0615424595438491	1.73302877906999e-105	2.32403097975056e-103	TBL2
ENSG00000179262	2262.82713592449	-1.01993844031094	0.0469135928874772	2.13886923245523e-105	2.85206732341289e-103	RAD23A
ENSG00000102096	318.212055197752	2.62166546864156	0.120916383211391	2.35540167339345e-105	3.12315675817034e-103	PIM2
ENSG00000255874	498.548784627965	2.45411289858004	0.113254342450021	5.27316902668753e-105	6.95292376356866e-103	PRECSIT
ENSG00000169359	3704.15649630657	1.76167959803763	0.0814959619325648	8.46290311031539e-105	1.10967466227591e-102	SLC33A1
ENSG00000101194	2024.74230738765	1.81945135905837	0.0843833992007821	5.12730929553672e-104	6.68589801067722e-102	SLC17A9
ENSG00000172269	1868.11462560916	1.34513952583556	0.0625133718298606	1.67975628543644e-103	2.17833010158631e-101	DPAGT1
ENSG00000137507	1631.55805919967	-1.49728263191425	0.0696121895861189	1.74941538728252e-103	2.2562678672482e-101	LRRC32
ENSG00000184702	1962.43071707807	3.07796940289492	0.143634224855315	4.01356772943298e-103	5.14827312772159e-101	SEPTIN5
ENSG00000115677	36998.5016706157	1.34734329903075	0.0629156819966247	1.85004640964851e-102	2.36025920867698e-100	HDLBP
ENSG00000127022	46587.1630975601	1.56558958808006	0.07351735231123	8.49636991339807e-102	1.07812539083882e-99	CANX
ENSG00000106080	2082.77516434835	1.85819419707521	0.0873305129444888	2.09981226177417e-101	2.65025502686598e-99	FKBP14
ENSG00000163938	2486.90507086482	1.58786335657584	0.0747919554942368	3.12009267576703e-101	3.91704400709858e-99	GNL3
ENSG00000092929	1049.09074596756	2.7236009411929	0.128525769137734	8.28885374723502e-101	1.03509802191662e-98	UNC13D
ENSG00000114948	762.81570304209	1.32978908767631	0.0629000934833704	5.22600503739659e-100	6.49179846803338e-98	ADAM23
ENSG00000147535	2871.12602443575	1.45530987070203	0.0690686878184158	4.01202045959917e-99	4.95768098887223e-97	PLPP5
ENSG00000174780	4543.26957266527	1.16200712967578	0.0553329687994583	5.09953939748392e-99	6.26871504476122e-97	SRP72
ENSG00000138709	860.855231048019	1.92626078079104	0.0916872860534142	5.68474564285299e-99	6.95188428303712e-97	LARP1B
ENSG00000162511	8319.22767528461	-1.21092146690908	0.0578556327609887	4.01520633663297e-98	4.88489175037172e-96	LAPTM5
ENSG00000145708	206.159185334425	-3.70645519889246	0.17723773998661	5.41598149065029e-98	6.55528180217067e-96	CRHBP
ENSG00000270547	1093.29542169482	1.70424134657333	0.081546679786954	8.32670006892649e-98	1.00268762768777e-95	LINC01235
ENSG00000244038	19302.551795049	1.09028336741196	0.0521924212015152	5.8031483302523e-97	6.95258410612258e-95	DDOST
ENSG00000059728	1801.32531014947	2.26500491835445	0.109258668529189	1.02962246448059e-96	1.2273307781147e-94	MXD1
ENSG00000106537	1188.29956542969	-2.11787188941673	0.102262674405823	3.66972795426442e-96	4.35240799882155e-94	TSPAN13
ENSG00000074695	8680.94538994919	2.22813705236572	0.10809254243525	3.25999803503427e-95	3.84712368114394e-93	LMAN1
ENSG00000011478	725.989114211393	1.519549710447	0.0737828857583077	4.3558525163883e-95	5.11476771600978e-93	QPCTL
ENSG00000181852	2316.5494358136	0.851588166599126	0.0416133285533493	3.72765079285105e-94	4.35544623826091e-92	RNF41
ENSG00000142186	3913.29058773921	1.0035185882348	0.0489591508973032	4.55599027431363e-94	5.29706810119952e-92	SCYL1
ENSG00000074935	517.490656888412	2.18149271121127	0.106591635798617	6.4609990111746e-94	7.47512248341877e-92	TUBE1
ENSG00000175029	3726.49226258898	0.835640089459625	0.0408026120022635	8.27057458798694e-94	9.52205372808135e-92	CTBP2
ENSG00000159167	307.310271630494	-3.20222983791602	0.156790881088831	1.11472927034316e-93	1.27717671061355e-91	STC1
ENSG00000110619	3448.38471185076	1.33042974062713	0.0651254385566905	1.58903188200045e-93	1.81180340478138e-91	CARS1
ENSG00000144591	2140.89644601273	1.95223794194631	0.0960047825701457	6.44883194964006e-93	7.31756402285599e-91	GMPPA
ENSG00000185442	249.767255968514	2.70527121324318	0.1331616849436	9.95415807876644e-93	1.12410544964137e-90	FAM174B
ENSG00000128595	19873.1402743431	1.05197516887401	0.0516916921571785	2.47315477762315e-92	2.77959043149817e-90	CALU
ENSG00000166401	1578.48992213477	1.40317093980955	0.0692218676729135	4.09997391319261e-92	4.58614143597971e-90	SERPINB8
ENSG00000185633	397.047421465117	7.67269084586377	0.375470036378665	6.84735972587771e-92	7.6231785023663e-90	NDUFA4L2
ENSG00000155304	3514.5085729003	2.28043257022909	0.112733483442748	7.5887965006473e-92	8.40895657315858e-90	HSPA13
ENSG00000065802	1161.6942100923	1.93521500115839	0.0962473462112049	6.86157357630697e-91	7.5676102592522e-89	ASB1
ENSG00000107562	604.679868415481	-2.34063776232949	0.116294059841603	8.58527372211416e-91	9.42463397159713e-89	CXCL12
ENSG00000072849	3316.46798565825	2.21514951411761	0.110551047767908	2.59716231917783e-90	2.83788078968681e-88	DERL2
ENSG00000178104	818.17964631213	2.04644713795628	0.102136876632493	2.89094027509888e-90	3.14433052409603e-88	PDE4DIP
ENSG00000117411	2635.94476092603	1.21778845595441	0.0607087360362075	2.97855874439452e-90	3.2247680497798e-88	B4GALT2
ENSG00000147852	339.235168966947	2.63565997388263	0.131790452308677	3.43696458393566e-90	3.70407479954564e-88	VLDLR
ENSG00000168781	296.086724385596	2.08303535922397	0.104028840868987	3.87724295509334e-90	4.15957673755059e-88	PPIP5K1
ENSG00000124772	318.294813703308	-1.75928535770003	0.0880534427257031	7.92980578342659e-90	8.46874552490653e-88	CPNE5
ENSG00000168003	16962.2669373668	1.51907240130787	0.0760026360449067	1.0021964795768e-89	1.06548834734106e-87	SLC3A2
ENSG00000075213	256.420509960589	3.71599115367816	0.186515438300941	3.45955459529066e-89	3.66154293982288e-87	SEMA3A
ENSG00000170537	465.032988722539	-1.53679140315723	0.0771801543214326	5.2424179206916e-89	5.52372981090014e-87	TMC7
ENSG00000136840	4919.0645873263	1.47432856242524	0.0741164231047673	6.9736891305772e-89	7.31524492710592e-87	ST6GALNAC4
ENSG00000170348	6602.40447215628	1.07576674758902	0.054130049809907	1.89120736163048e-88	1.97505646677887e-86	TMED10
ENSG00000067606	166.156744303023	4.7521479980139	0.239405850562262	4.16977757578938e-88	4.33546653496832e-86	PRKCZ
ENSG00000113621	2234.23709366717	1.33497909615327	0.0674563352795563	4.92845122679767e-88	5.10181166030169e-86	TXNDC15
ENSG00000137834	541.174602365556	-1.48864311385323	0.0754743820322206	1.89082155608271e-87	1.94878473216874e-85	SMAD6
ENSG00000050393	1404.64427712535	1.52859407941524	0.0779971483619023	2.11842809044652e-86	2.17387564307473e-84	MCUR1
ENSG00000101104	695.973365617994	2.53911062224136	0.129893447662818	3.99876352913128e-86	4.08566306556521e-84	PABPC1L
ENSG00000186104	548.188115618573	2.4361388087282	0.124863002794955	6.30156036368074e-86	6.41075119412038e-84	CYP2R1
ENSG00000084652	3752.07565396941	0.871516030197143	0.0446510767062495	1.40816112114123e-85	1.42641282322641e-83	TXLNA
ENSG00000115008	1570.1650175522	2.66220875745127	0.136621576566332	1.6148221519272e-85	1.62876206964897e-83	IL1A
ENSG00000184588	214.016515112377	-2.56565229406379	0.131534885468457	1.86378671798893e-85	1.87187634544573e-83	PDE4B
ENSG00000113083	7323.56667752097	1.60256124281417	0.0825722458987477	4.95889666298143e-85	4.95931690846135e-83	LOX
ENSG00000162551	179.352706721683	-4.35730028925716	0.225436545366611	5.82373948441151e-85	5.79965819877977e-83	ALPL
ENSG00000167881	4257.05843748323	0.900039980887871	0.0463452873400033	2.24600264069712e-84	2.22731740864426e-82	SRP68
ENSG00000011523	782.55566923571	-1.46734216843156	0.075921124992836	2.32209572230591e-84	2.29314239488971e-82	CEP68
ENSG00000091972	168.194615212578	-2.50306042146487	0.129736508106292	5.47447538641263e-84	5.38369033625462e-82	CD200
ENSG00000185615	610.48177528724	8.6604476462641	0.441951375462424	6.25878857729095e-84	6.12945759341166e-82	PDIA2
ENSG00000197860	992.322340836852	1.84529498653266	0.0958955534838675	1.87319310290848e-83	1.82690510805149e-81	SGTB
ENSG00000244405	595.422519105409	2.41069557624966	0.125463060979227	2.70176158928566e-83	2.62415543334651e-81	ETV5
ENSG00000125304	5648.41550111818	0.588612398737047	0.0305062466431801	3.14688627870343e-83	3.04396762089994e-81	TM9SF2
ENSG00000065833	2237.14865887203	0.939942933848123	0.0487740392121191	3.48086855302322e-83	3.35328406483486e-81	ME1
ENSG00000204713	3422.41880309871	0.963245099469341	0.0501757666474829	8.09418965077357e-83	7.76581561534788e-81	TRIM27
ENSG00000153714	488.466565233466	2.21081222166125	0.115408872847989	8.39144723576247e-83	8.01841852868283e-81	LURAP1L
ENSG00000145050	15754.1084510658	2.67336620167569	0.139953557056414	1.82635300136308e-82	1.73812836847466e-80	MANF
ENSG00000125207	144.306627799543	5.40493193977532	0.284078218874483	5.26131364358533e-81	4.98704918136148e-79	PIWIL1
ENSG00000100196	1554.98254133343	1.6129517139249	0.0850829761422163	5.71999036294473e-81	5.40012850184886e-79	KDELR3
ENSG00000162981	335.870353025084	-2.15906458107803	0.114832183963986	1.19697495955079e-79	1.12553796794094e-77	LRATD1
ENSG00000103111	4282.97042828636	1.62467624541329	0.0865169478238461	1.25913016743107e-79	1.17928532586144e-77	MON1B
ENSG00000133835	4124.15387607355	0.820577093165873	0.0436076185451629	2.16103533731434e-79	2.01599826210645e-77	HSD17B4
ENSG00000100522	1233.40398647663	1.25097746821618	0.0666131199967744	2.48216200890452e-79	2.30645621000647e-77	GNPNAT1
ENSG00000166562	3239.29711474216	3.15870118173351	0.168564135749293	3.22167364495987e-79	2.9818800536605e-77	SEC11C
ENSG00000180340	161.948855915446	3.32052218472297	0.177492220005483	4.070815082792e-79	3.75310068687722e-77	FZD2
ENSG00000198496	274.242900050891	2.18823951378902	0.117073129028113	5.53691337675731e-79	5.08491165440568e-77	NBR2
ENSG00000134285	2594.02523000257	3.12265203819165	0.167347395873535	6.49184160173277e-79	5.93877695674794e-77	FKBP11
ENSG00000152154	521.488135908929	-2.21439486223563	0.118568316308174	7.3860342298025e-79	6.73070192632427e-77	TMEM178A
ENSG00000133800	1296.88039711163	-2.40829613237243	0.129175396296038	1.5647373991189e-78	1.42042046515401e-76	LYVE1
ENSG00000128965	1912.83053211698	3.76716101900413	0.20266462697579	2.90095740357886e-78	2.62331021606392e-76	CHAC1
ENSG00000100297	840.241630518126	-1.40985549852051	0.0756908861908216	4.11567649707581e-78	3.70756475893066e-76	MCM5
ENSG00000182325	1021.94316248298	1.71063996231213	0.092048134928188	5.06184614197503e-78	4.54257386474885e-76	FBXL6
ENSG00000133134	385.821746628987	4.47556993779402	0.240833622497323	5.2275890655601e-78	4.67354383050566e-76	BEX2
ENSG00000129128	5917.19340801347	1.20157658026858	0.0645944716763609	6.04235105948839e-78	5.38156866815264e-76	SPCS3
ENSG00000113407	5118.05673719939	0.935511865386882	0.0504441610302446	2.52237322730014e-77	2.2380846958924e-75	TARS1
ENSG00000174437	19636.4237032815	1.90305095946615	0.103014237568621	2.95823233199705e-77	2.61498874531065e-75	ATP2A2
ENSG00000173599	442.457940939335	1.75480317197769	0.0953834269590179	1.71831578587672e-76	1.51327198426352e-74	PC
ENSG00000100462	1440.99830802571	1.01580751587226	0.0553316719606489	3.95714160729909e-76	3.47198721990607e-74	PRMT5
ENSG00000062524	216.365109233256	3.75465951388106	0.204569842104143	4.21848148784635e-76	3.68757778059813e-74	LTK
ENSG00000203761	617.146616353547	3.53831880336754	0.193140834120171	4.61795206214631e-76	4.02187839744565e-74	NA
ENSG00000156639	3767.8818907628	0.752639826703013	0.0411406597600388	8.84308227158944e-76	7.67332455051669e-74	ZFAND3
ENSG00000135926	4880.55714573131	-0.799784347810881	0.0436217966314698	1.35531001833291e-75	1.17172260266276e-73	TMBIM1
ENSG00000212719	1101.6537304291	2.95006526317869	0.161631933909705	3.68037212540485e-75	3.17022419356953e-73	LINC02693
ENSG00000023909	3634.70989461025	1.06528005978253	0.0583463023135993	4.36675633799535e-75	3.74778847597696e-73	GCLM
ENSG00000186300	285.483773551886	2.50646506436895	0.137774695713749	7.71495803043702e-75	6.59740722588313e-73	ZNF555
ENSG00000134107	3441.63802985732	1.19744271690791	0.0657289759302089	9.52487441313592e-75	8.11574317324311e-73	BHLHE40
ENSG00000112379	1082.40898731133	3.07862252259076	0.170358524429193	4.20413979670488e-74	3.56928444179239e-72	ARFGEF3
ENSG00000129083	5972.90915561362	0.74282157664904	0.0409736804018778	5.50016837154439e-74	4.65286644821472e-72	COPB1
ENSG00000133597	1177.41139065263	1.49461082705027	0.0827771422495416	1.05801588126865e-73	8.91831815346521e-72	ADCK2
ENSG00000137941	521.259614106519	1.67058638276859	0.0926874198978011	1.29377925330115e-73	1.08668248884034e-71	TTLL7
ENSG00000066455	2004.14643324476	1.14727946284807	0.0636608048663765	1.42522387005575e-73	1.19284162344169e-71	GOLGA5
ENSG00000173546	276.462272689842	4.62200168826824	0.257529627539954	2.64235499453263e-73	2.20370539155333e-71	CSPG4
ENSG00000145817	2921.2507405345	0.839235899852707	0.0468858371143256	5.34374546722259e-73	4.44095353934463e-71	YIPF5
ENSG00000100941	2848.55119823546	-0.993057429339318	0.0553885022398674	1.05060772684643e-72	8.70050651544896e-71	PNN
ENSG00000120686	2725.67171848679	1.23124671932518	0.0688814575353649	3.45087287296865e-72	2.84781473943378e-70	UFM1
ENSG00000106003	383.225320006756	-2.13719126150737	0.120061519145649	5.20308902021675e-72	4.27886087300194e-70	LFNG
ENSG00000158270	4175.01772890327	-1.50493416316635	0.0845564399196042	6.24364446630268e-72	5.1167533574193e-70	COLEC12
ENSG00000037637	1000.29404243327	1.2022133148347	0.0674074543586381	7.45229166930636e-72	6.08612415152141e-70	FBXO42
ENSG00000109814	2237.6662311502	1.39640698340336	0.0785166029569944	1.24776905449877e-71	1.01551190428552e-69	UGDH
ENSG00000154734	5195.54506877835	-2.27880875704848	0.128242049743071	2.35664955025767e-71	1.91139665584816e-69	ADAMTS1
ENSG00000013297	7963.310971253	1.6057083588646	0.0906330111213045	4.01106137232603e-71	3.24209145580955e-69	CLDN11
ENSG00000119899	2398.51410780179	-0.982074177656027	0.055366485434775	5.13435294369935e-71	4.13587024495536e-69	SLC17A5
ENSG00000114738	785.497984207522	1.23378413737542	0.0696128674962924	5.69101105641798e-71	4.56868173311487e-69	MAPKAPK3
ENSG00000180398	10518.0772069082	1.75412378169777	0.0992482990455643	6.5835098864279e-71	5.26725424879564e-69	MCFD2
ENSG00000183576	2221.86362114756	0.923978850435947	0.0521450484614718	8.04282855387289e-71	6.41306890299013e-69	SETD3
ENSG00000102595	648.015986937023	1.49890931633443	0.0844554508810221	1.54189608241138e-70	1.22531418643345e-68	UGGT2
ENSG00000042286	1031.35650368998	1.46777175419487	0.0833197946804628	2.85114674916179e-70	2.2581464957623e-68	AIFM2
ENSG00000022840	6392.58306596061	0.623271723682268	0.0353793366968351	1.05420108590979e-69	8.321489642021e-68	RNF10
ENSG00000088448	1188.11983518328	-1.18228805926677	0.067383321662906	1.36601235023642e-69	1.074687449676e-67	ANKRD10
ENSG00000178878	1429.31309488292	-1.4799846692982	0.0848009520223309	1.78978447105587e-69	1.40340508590899e-67	APOLD1
ENSG00000176142	1445.62852124676	1.01125682998201	0.0577391606803271	3.46129091326775e-69	2.70507907731608e-67	TMEM39A
ENSG00000182973	705.793695601602	1.53116543957448	0.0876774440160201	4.30564282714972e-69	3.35385419162996e-67	CNOT10
ENSG00000139514	3734.39328835514	2.53026411000487	0.145421038055612	6.72642881296642e-69	5.22227542248794e-67	SLC7A1
ENSG00000162595	156.068600662465	3.94623441900478	0.22612211715344	7.29328171851967e-69	5.64380443018037e-67	DIRAS3
ENSG00000123329	149.807367645315	3.43777140413166	0.197356733233446	1.4178791877721e-68	1.09362041143128e-66	ARHGAP9
ENSG00000186377	210.629809351114	-2.52978353953325	0.146139509693733	3.16259852729862e-68	2.43138926518899e-66	CYP4X1
ENSG00000146242	343.158456424318	2.34320888970652	0.135310130822217	4.18932217879002e-68	3.21027214492864e-66	TPBG
ENSG00000087237	1151.70927567295	1.79104864577242	0.10343089981275	4.35463202350221e-68	3.32614967698056e-66	CETP
ENSG00000136986	2082.128213204	0.960689954191926	0.0553260768732419	4.44245386771126e-68	3.38228374792649e-66	DERL1
ENSG00000060656	609.386089471422	-1.58201398800815	0.0914035594385357	4.93817355660722e-68	3.74631632075924e-66	PTPRU
ENSG00000113811	2537.86510384999	2.67130207752903	0.154306489715183	4.95233748020033e-68	3.74631632075924e-66	SELENOK
ENSG00000131773	787.499795440432	-2.05976425035447	0.119435447620612	1.31696732642729e-67	9.93069100266357e-66	KHDRBS3
ENSG00000184867	1142.15940046364	0.854322259280085	0.049413005649475	2.12990170185905e-67	1.60095350214259e-65	ARMCX2
ENSG00000167977	1448.19329328067	1.11340765024879	0.0647840520582429	6.55182264018273e-67	4.90908310963787e-65	KCTD5
ENSG00000196169	1110.71445506713	-1.49088914038705	0.0869165151513285	8.96627030076803e-67	6.6968959379344e-65	KIF19
ENSG00000196352	1824.58869138781	1.02180339222326	0.0596493496452308	1.09206106887043e-66	8.13085973106622e-65	CD55
ENSG00000242247	3092.96458795249	0.902495271500152	0.0526623367262537	1.59086184946422e-66	1.18073966575643e-64	ARFGAP3
ENSG00000163527	7002.61502930352	1.50913404645688	0.0884631443369243	3.6834863052036e-66	2.72328881032966e-64	STT3B
ENSG00000163947	1869.55186054711	-2.09589805270447	0.122813362917635	3.69228209179515e-66	2.72328881032966e-64	ARHGEF3
ENSG00000112473	7338.7088521883	0.835395200093613	0.0492593565950878	1.34672297603975e-65	9.9019799627695e-64	SLC39A7
ENSG00000080031	790.042268961499	2.0893293296834	0.123121009472246	1.50682932211625e-65	1.1044778155462e-63	PTPRH
ENSG00000172164	545.968394508924	2.60860450645558	0.154115966940305	1.72352997952668e-65	1.25940416646405e-63	SNTB1
ENSG00000127328	377.475850107378	1.65870451226609	0.0977131877794549	2.00163027203681e-65	1.45810116298187e-63	RAB3IP
ENSG00000154370	1080.42362354034	1.07420223940466	0.0632377131754689	2.38974352400767e-65	1.73546851241936e-63	TRIM11
ENSG00000168386	2409.38988793537	0.896223060664201	0.0527081429193973	2.40445445122014e-65	1.74079552017478e-63	FILIP1L
ENSG00000112759	3433.37479363723	-1.01396708635728	0.0597576524886986	3.04417606585538e-65	2.19720622343482e-63	SLC29A1
ENSG00000143575	2606.57354637855	2.20615552659886	0.130233985517165	3.17745714587844e-65	2.28641291332387e-63	HAX1
ENSG00000131871	4179.28902908998	1.91685919067038	0.113220932156399	5.1574274435182e-65	3.69986633805218e-63	SELENOS
ENSG00000166173	1500.37685623852	2.2875349138321	0.136164396388709	2.26758163018915e-64	1.62180186774922e-62	LARP6
ENSG00000008283	2184.79617929652	0.818149211725103	0.0485731794959692	3.37879572038656e-64	2.40925488195056e-62	CYB561
ENSG00000035681	1874.40350578972	0.97490570409291	0.0580732129167549	3.5571477033178e-64	2.528789159449e-62	NSMAF
ENSG00000196611	120500.374714267	1.89740683392003	0.113146286036468	4.22471914097713e-64	2.99434898394421e-62	MMP1
ENSG00000163297	3496.67097518115	0.841803047755099	0.0500282356877057	4.26135751947724e-64	3.0112742567276e-62	ANTXR2
ENSG00000198363	4433.63666556342	1.0168244347862	0.0606779321116416	1.29757919963708e-63	9.14192963278635e-62	ASPH
ENSG00000178752	280.023337641673	4.63387562167803	0.277541487505186	1.61672942309314e-63	1.1356561858287e-61	ERFE
ENSG00000165272	2549.1098676137	-1.80551086106823	0.108466154963234	2.28951113807371e-63	1.6034730528432e-61	AQP3
ENSG00000140961	1293.40342229405	1.79065956987648	0.107623260691326	2.82064572565966e-63	1.96961184665737e-61	OSGIN1
ENSG00000136943	282.178954453979	-3.71059185361059	0.223976771182707	4.06837719085448e-63	2.83250260939668e-61	CTSV
ENSG00000167325	772.618429492659	-1.02521320226684	0.0615924020993302	6.18947630976953e-63	4.29658881950531e-61	RRM1
ENSG00000160209	2866.27226025479	1.51228434606135	0.0910816776446439	8.13543353187114e-63	5.63086516771914e-61	PDXK
ENSG00000250067	381.087262766288	2.49215617901524	0.150065398533544	9.53780286529007e-63	6.58219950954901e-61	YJEFN3
ENSG00000188070	1144.90080353708	-1.40991894093826	0.0848518264137414	1.01596575037111e-62	6.99091068229125e-61	ZFTA
ENSG00000108465	2993.59643585979	0.96113399365263	0.0577957077441902	1.75764392543472e-62	1.20592767232879e-60	CDK5RAP3
ENSG00000082996	1164.47174620643	0.980449776755256	0.0589770696694171	1.76468925716744e-62	1.20725205355554e-60	RNF13
ENSG00000162772	1842.28251845327	1.93952792213074	0.117570051005213	4.07386094425301e-62	2.77893832388033e-60	ATF3
ENSG00000152620	737.208225329748	1.20631028606332	0.0731756648759778	8.6397880769024e-62	5.87654980377667e-60	NADK2
ENSG00000145354	1417.39255792914	2.07003033097787	0.126048449653809	9.7094431069777e-62	6.58512287962321e-60	CISD2
ENSG00000118217	3681.12868532531	0.819150524002044	0.0495471778435253	1.23313140047562e-61	8.33936026189841e-60	ATF6
ENSG00000110917	5956.70571375135	0.768535763446206	0.0465176209559896	1.38911816695902e-61	9.36741913616194e-60	MLEC
ENSG00000215788	855.087234813605	-1.41695231927615	0.0863328297513613	2.16649887103845e-61	1.45680075083332e-59	TNFRSF25
ENSG00000134375	4606.16866241594	1.47572334172851	0.0901641741099052	3.66971016486727e-61	2.46058236679538e-59	TIMM17A
ENSG00000136731	6897.62414872838	1.86240211333498	0.11400304146469	4.34191585316975e-61	2.90305659961791e-59	UGGT1
ENSG00000013588	334.471007740409	2.15615226664857	0.131840561324536	5.49274457572651e-61	3.66214004170331e-59	GPRC5A
ENSG00000054219	241.560315621491	2.30944167675065	0.141583701633145	7.39360104408437e-61	4.9155992068304e-59	LY75
ENSG00000082212	1732.64066405343	1.28194544938868	0.0784204455223974	8.03834174451889e-61	5.32923993972289e-59	ME2
ENSG00000197912	1978.73604298602	-0.925548219614527	0.0564854508122397	9.31858971714267e-61	6.16071021019612e-59	SPG7
ENSG00000233452	287.413172309415	2.35243207833834	0.144306697031903	1.27646684915186e-60	8.41541077477155e-59	NA
ENSG00000086544	872.244338445992	1.12998039043908	0.0692138293533592	1.4356836709942e-60	9.43872033504322e-59	ITPKC
ENSG00000179044	786.77473932555	-1.47607265333527	0.0903383897418822	2.29192981044971e-60	1.50261464961761e-58	EXOC3L1
ENSG00000268297	181.241789032393	-2.68480339731125	0.165683786556347	2.65928297367418e-60	1.73862594860548e-58	NA
ENSG00000133874	842.0945349753	-1.78348547348783	0.109956427107906	5.40235234411535e-60	3.52227403386217e-58	RNF122
ENSG00000247556	2809.086119114	1.10680985941357	0.0682380201415001	5.48685185803619e-60	3.56751177832976e-58	OIP5-AS1
ENSG00000186312	604.465068111653	1.67765200268377	0.103717608105066	8.68458882089898e-60	5.63114465249609e-58	NA
ENSG00000265808	3900.57502121748	0.669029556378256	0.0412411504439183	1.44934471681098e-59	9.37189972771859e-58	SEC22B
ENSG00000065485	3083.57831099222	0.938142604962666	0.058012174312824	1.47315906871203e-59	9.49986348080362e-58	PDIA5
ENSG00000169756	5282.48701196637	-0.943587773335489	0.0583222291366741	1.55333275554233e-59	9.98958029872209e-58	LIMS1
ENSG00000144468	580.118338646087	1.38942697640132	0.0860623452419354	1.95465338977536e-59	1.25363394851842e-57	RHBDD1
ENSG00000123358	254.016836810237	-2.54498267739725	0.158057806609328	2.084582930431e-59	1.33334217680305e-57	NR4A1
ENSG00000121895	165.796388817935	3.96029691019305	0.24517403157315	3.03531672930418e-59	1.93620393094695e-57	TMEM156
ENSG00000187513	1921.35657362574	-3.13137660019488	0.195080126041417	3.2710796989338e-59	2.08097097181228e-57	GJA4
ENSG00000087074	8230.07142267477	1.12005403461975	0.0692580870096406	3.87714573781803e-59	2.45990305655863e-57	PPP1R15A
ENSG00000143162	1462.45154162851	0.987508407082171	0.0613234001276158	4.16460702232884e-59	2.63520254533526e-57	CREG1
ENSG00000277586	117.017399429351	-3.79743007704774	0.237641752959722	6.65314489386856e-59	4.19859694612529e-57	NEFL
ENSG00000177508	224.432563777014	2.71712767904982	0.170217810699748	2.3887874519354e-58	1.50347097174878e-56	IRX3
ENSG00000184602	2069.9687599038	-1.25412155642196	0.0786060404839996	2.88479574321905e-58	1.8108231151983e-56	SNN
ENSG00000168268	6633.11567782393	1.62607230698562	0.101978431029565	3.3942961615988e-58	2.12499145904655e-56	NT5DC2
ENSG00000147883	643.016767737689	2.0196036767472	0.126839422216688	5.02940206841345e-58	3.14031607456863e-56	CDKN2B
ENSG00000138674	12350.7242430372	1.06031683163384	0.0663935072056862	6.36798872481085e-58	3.96562717369356e-56	SEC31A
ENSG00000197496	982.754961958054	2.01200275108199	0.126627100497341	8.56647437824894e-58	5.32068232303767e-56	SLC2A10
ENSG00000221963	1542.70513998183	1.99353967947728	0.125518445395594	9.4714458590035e-58	5.86732454499214e-56	APOL6
ENSG00000213699	2576.33507215844	1.30658403975479	0.082220453631369	1.14567084359724e-57	7.07856629596387e-56	SLC35F6
ENSG00000095303	2304.12051744762	-1.61572266693821	0.101740669916914	1.25898412347062e-57	7.7583663922072e-56	PTGS1
ENSG00000102401	4567.58045902658	0.756063476788245	0.0474339170585731	1.39164830087206e-57	8.55356333259958e-56	ARMCX3
ENSG00000196876	145.995078130214	3.84895050686683	0.243591113369883	3.14953098113138e-57	1.9307852004328e-55	SCN8A
ENSG00000181788	1329.93769121987	1.21190534065621	0.0764949647989858	3.22287185283052e-57	1.97062749923591e-55	SIAH2
ENSG00000137168	928.498827526836	1.50283722616263	0.0951178172016164	3.99335442821138e-57	2.43543026394431e-55	PPIL1
ENSG00000101266	3657.47347219132	0.730482201917929	0.0461275180965603	4.28887040231833e-57	2.60891544421436e-55	CSNK2A1
ENSG00000159399	343.026056190974	2.68996260172057	0.17072539671918	4.49098157872615e-57	2.7248366894883e-55	HK2
ENSG00000169744	2598.57399790317	-1.25786447230508	0.0792883065530426	4.64539422894495e-57	2.81129729721946e-55	LDB2
ENSG00000026950	1361.097599416	1.27577214524165	0.0809492062583924	7.10297769018584e-57	4.28758259446973e-55	BTN3A1
ENSG00000103257	4996.41984808173	2.05290034534861	0.13062064887928	1.12823999108381e-56	6.79304088509184e-55	SLC7A5
ENSG00000123689	265.650093679165	4.83028605313622	0.307319116641059	1.46383686352297e-56	8.79121568775294e-55	G0S2
ENSG00000179820	4547.05107603213	1.48140402443741	0.0944141803284391	2.07495047589405e-56	1.24296906426526e-54	MYADM
ENSG00000196502	1057.67970957377	1.83564015468228	0.11699631207204	2.1036843077669e-56	1.25699131726366e-54	SULT1A1
ENSG00000143457	917.680803238025	1.08015441474822	0.0687694357948366	3.14387861472034e-56	1.87378341072296e-54	GOLPH3L
ENSG00000157637	6567.05258498183	0.956311323125372	0.0609801159058592	3.81485738026436e-56	2.26796634481107e-54	SLC38A10
ENSG00000110900	354.098352631162	-1.413908312851	0.0903913958761725	4.78156268467605e-56	2.83553875587247e-54	TSPAN11
ENSG00000156787	163.462411094513	2.44201830919058	0.156375016823787	6.24742128601015e-56	3.69552975419578e-54	TBC1D31
ENSG00000143554	1111.08726310244	-1.10647676354216	0.0707803619044705	9.56123753987247e-56	5.64160821040175e-54	SLC27A3
ENSG00000145358	605.799897368171	-1.15288445840933	0.073791595420951	1.21104652276826e-55	7.12796010732581e-54	DDIT4L
ENSG00000133706	3670.56371245892	1.09960840373819	0.0705110239227684	1.21527388044502e-55	7.13504829011525e-54	LARS1
ENSG00000052841	2198.06731490187	1.2123945584684	0.077813388512207	1.75153731947527e-55	1.02580108720236e-53	TTC17
ENSG00000131584	1731.92569032322	-1.2796704272735	0.08203204025409	2.06506795311513e-55	1.20642905518374e-53	ACAP3
ENSG00000064102	1179.96174539391	0.977465607975958	0.0628149703363689	3.90183465923085e-55	2.2738543611646e-53	INTS13
ENSG00000137575	5032.43541060789	0.666298815773789	0.0428663691681103	5.74777551262364e-55	3.34135462189515e-53	SDCBP
ENSG00000111912	1436.32351337982	1.34544094262276	0.0869527541110682	5.948027379132e-55	3.44927130718117e-53	NCOA7
ENSG00000170638	1829.57749648442	1.3085495230877	0.0844737300053147	7.74600531992991e-55	4.4809121951222e-53	TRABD
ENSG00000157557	7789.37504438199	-0.789678235057101	0.0507991054058975	7.81718641521143e-55	4.51103261055795e-53	ETS2
ENSG00000175182	405.708528920384	-1.46136620254834	0.0946887859821271	1.19454475392629e-54	6.87649884930934e-53	FAM131A
ENSG00000157514	1177.76046549952	1.38177013989164	0.0897370281120305	1.71575816508212e-54	9.85287693729152e-53	TSC22D3
ENSG00000084764	387.291014977072	1.47414953055763	0.0957363066863109	2.95694318558361e-54	1.69392653073166e-52	MAPRE3
ENSG00000002587	700.489618493974	-1.78326532982161	0.11616951662684	3.58338814836328e-54	2.04782390018572e-52	HS3ST1
ENSG00000168795	573.666113073466	1.43827749278605	0.0936263921346236	4.37989301666561e-54	2.49696219756864e-52	ZBTB5
ENSG00000167987	1388.24387837717	0.94502113101947	0.0614290904125889	7.35505657593945e-54	4.18298904350176e-52	VPS37C
ENSG00000171658	390.324947370208	2.24433193296428	0.14727808493822	1.81097035865146e-53	1.02746448088682e-51	NA
ENSG00000104368	1046.40026048997	-2.16016591723182	0.142112412924468	2.80311169537108e-53	1.58654777539924e-51	PLAT
ENSG00000250565	204.675281392706	2.02407533445316	0.133051205343446	5.4963956218105e-53	3.10349113554955e-51	ATP6V1E2
ENSG00000117906	1845.48963527649	0.938511868141936	0.061672403398954	6.47866493786724e-53	3.6493902115404e-51	RCN2
ENSG00000170909	136.130321561722	5.2233623136008	0.343180661558082	6.7777644427948e-53	3.80878086616293e-51	OSCAR
ENSG00000162236	2401.08697815978	1.12437637666816	0.0739878851080701	7.32762298016544e-53	4.1079942417545e-51	STX5
ENSG00000101670	1889.59767157689	1.60700033474446	0.105969088907265	8.05133964610446e-53	4.50302650064828e-51	LIPG
ENSG00000069424	194.058458594316	1.90078214369501	0.125431221250302	9.51591065026771e-53	5.30956319545197e-51	KCNAB2
ENSG00000157693	351.772258287994	1.71241581898588	0.11311611972868	1.0701797345242e-52	5.95716558826417e-51	TMEM268
ENSG00000142173	1988.14622603498	1.19556637480899	0.0789906958522673	1.89305093042392e-52	1.05128913082036e-50	COL6A2
ENSG00000261824	441.194902789406	2.4126506463897	0.160150864814622	2.50188440929774e-52	1.3861379302405e-50	LINC00662
ENSG00000159267	565.840767974874	1.55545550979095	0.103076692334538	2.84604696744397e-52	1.57312413408929e-50	HLCS
ENSG00000181830	1150.62376713206	0.874663114061395	0.0579244665101832	5.66598798646118e-52	3.12450113216021e-50	SLC35C1
ENSG00000138801	3085.10637654185	-1.11976756956466	0.0742976563519269	6.64568331628177e-52	3.65621020118607e-50	PAPSS1
ENSG00000120725	3020.36011511202	1.23202816141453	0.0820536427865017	9.67735726096912e-52	5.31174386217194e-50	SIL1
ENSG00000006652	2010.10128210614	0.994913701012004	0.0662339001186043	1.15430103068686e-51	6.32107028451768e-50	IFRD1
ENSG00000059769	369.332427794812	1.88793249495375	0.126212067875726	1.3017914852218e-51	7.11224135051042e-50	DNAJC25
ENSG00000120833	292.065385471137	-1.60170392484976	0.106984468013765	1.40973325230861e-51	7.68418573232973e-50	SOCS2
ENSG00000165810	90.8750522561731	-5.39228963973028	0.358862046950969	1.68879931969465e-51	9.1841109547081e-50	BTNL9
ENSG00000143882	269.62700906705	1.95014455385993	0.130347595236127	1.94178293851188e-51	1.05356231987948e-49	ATP6V1C2
ENSG00000120129	1416.97731472678	-1.34502512947346	0.0900929145943796	2.31693649915008e-51	1.25422787277386e-49	DUSP1
ENSG00000136404	1286.39548992279	0.779154724823051	0.0519591060988258	2.72927272500255e-51	1.47405709051511e-49	TM6SF1
ENSG00000167549	715.805205901956	-1.79268255983275	0.120623470418904	7.03283870577297e-51	3.78970454643045e-49	CORO6
ENSG00000078246	1397.32979530548	0.84446869479278	0.0565775747012779	7.41296779543398e-51	3.98544113685268e-49	TULP3
ENSG00000148848	267.017200645733	-2.21362406972235	0.149177211093513	1.08318004108309e-50	5.81027621128254e-49	ADAM12
ENSG00000058262	24110.8872900172	0.98789586981215	0.0663961774255559	1.2710136961628e-50	6.8023730741121e-49	SEC61A1
ENSG00000166086	3447.60283873717	-0.96767233333981	0.065337739686681	1.52676855011658e-50	8.15266771942343e-49	JAM3
ENSG00000162733	3456.64965713685	2.04291273095954	0.138171535807631	1.72121746839353e-50	9.17024259345915e-49	DDR2
ENSG00000135953	256.069929155287	1.70408140969162	0.11514051857343	2.04742335600347e-50	1.08836229838725e-48	MFSD9
ENSG00000013810	996.023215157463	1.05902733392394	0.0715077821679882	3.01328019534384e-50	1.59818964428102e-48	TACC3
ENSG00000137713	1250.24316108045	-1.08354634893323	0.0731458208917583	3.09572305063705e-50	1.63823442693129e-48	PPP2R1B
ENSG00000228626	110.621094763941	4.8338718854169	0.327289757921243	6.36622466486062e-50	3.36142359149978e-48	NA
ENSG00000059122	3381.407392447	1.34337048154972	0.0914752530135584	6.54679321915087e-50	3.44904940978569e-48	FLYWCH1
ENSG00000143369	482.873794331332	-1.85059713530881	0.125751404754989	7.15116971147522e-50	3.7590625285131e-48	ECM1
ENSG00000176641	871.483498055676	-1.74495808554485	0.118780069101863	8.57431735991475e-50	4.4971341850824e-48	RNF152
ENSG00000261556	253.16116322331	1.77625320029015	0.120995775314851	1.2373480305501e-49	6.47536324102958e-48	NA
ENSG00000151468	113.893051562745	-2.36252671665682	0.161145683573106	1.31497053044114e-49	6.86635718129907e-48	CCDC3
ENSG00000134440	4791.21643885003	0.878189004261653	0.0599809809859726	1.54845494571984e-49	8.06768954279902e-48	NARS1
ENSG00000196878	198.131685412507	2.34694646909568	0.160254488005018	2.04540966478903e-49	1.0633427072324e-47	LAMB3
ENSG00000121940	1003.7538104723	1.18849304127003	0.0810917103588985	2.11933192833154e-49	1.09935103675783e-47	CLCC1
ENSG00000198860	509.894993274996	1.57764773785256	0.107818290151247	2.19028119124712e-49	1.13366264639944e-47	TSEN15
ENSG00000173040	523.853960447265	1.25961753519502	0.0859793757306456	2.53052401487558e-49	1.30690214002393e-47	EVC2
ENSG00000178860	160.496776763133	3.73056046265562	0.255771996190432	3.10284326384901e-49	1.59898049592499e-47	MSC
ENSG00000114354	3565.32152921726	1.13839998953176	0.0777905879505964	3.71707151386534e-49	1.9113359884586e-47	TFG
ENSG00000104205	348.175087436157	1.59204366542296	0.109331706836532	4.92550424885445e-49	2.52721198437963e-47	SGK3
ENSG00000164244	3008.93514123302	1.1797435560155	0.0804823698658391	4.97735299224001e-49	2.54827516969303e-47	PRRC1
ENSG00000197976	4236.49628314113	1.02361116268489	0.0700981849818942	6.51418558254186e-49	3.3278746346137e-47	AKAP17A
ENSG00000133195	217.816372802789	1.84770744565177	0.127087676328187	8.49803530464956e-49	4.33197903370062e-47	SLC39A11
ENSG00000017427	60.7635541330747	-3.79886299262979	0.261056103492297	8.75471686144284e-49	4.45320748628823e-47	IGF1
ENSG00000128272	14408.9719030187	1.36298050959836	0.0936886177095132	1.00393495508439e-48	5.09567157202191e-47	ATF4
ENSG00000148572	1109.41096364388	1.03889372789526	0.0714190298637931	1.10667510593884e-48	5.60509567604474e-47	NRBF2
ENSG00000166483	473.617877611745	-1.33923171599429	0.092218231106905	1.51055543436347e-48	7.63428894257957e-47	WEE1
ENSG00000164211	4070.16487700179	1.35714933149388	0.0935534638221167	1.52584963726781e-48	7.69510750828948e-47	STARD4
ENSG00000126785	3097.33212805713	-0.927750121525472	0.0638021494559386	1.8346679956039e-48	9.23280043331411e-47	RHOJ
ENSG00000107798	1655.41862104884	0.658077859399941	0.0453253808031969	2.44893198348239e-48	1.22978069519471e-46	LIPA
ENSG00000181191	572.048367486317	1.36001366432058	0.0938517592358412	2.78177769926614e-48	1.39396002671082e-46	PJA1
ENSG00000188573	352.399079118934	3.26402476495369	0.226043797092235	2.9045909002076e-48	1.4524185259894e-46	FBLL1
ENSG00000049449	20677.8022271537	0.547562565581244	0.0376508717496307	3.40691218090415e-48	1.69999875885201e-46	RCN1
ENSG00000110048	4910.20320058328	1.54560728527164	0.107321030297723	3.67880445459816e-48	1.83179626028324e-46	OSBP
ENSG00000254726	309.912158766219	-1.73974941528812	0.12069121968881	6.13266157224093e-48	3.04722270374801e-46	MEX3A
ENSG00000155324	204.72794576373	-1.56271661190902	0.108532263206594	7.65640137670993e-48	3.79635263220815e-46	GRAMD2B
ENSG00000280670	126.854930749494	3.36097542642242	0.233903537572733	1.76552370599294e-47	8.73582610248331e-46	CCDC163
ENSG00000169122	228.756407354402	1.97109215641654	0.137749182809859	2.02979546004257e-47	1.00224335665115e-45	FAM110B
ENSG00000162073	282.731510261637	-1.48040501905197	0.103561405499592	2.55201030812332e-47	1.25746445286694e-45	PAQR4
ENSG00000104419	8093.78193644927	1.08212630009486	0.0754587694946944	2.68820812278365e-47	1.32181433570707e-45	NDRG1
ENSG00000138435	933.173142980356	-1.99548150339784	0.139884645880635	2.80386698710933e-47	1.37581847463107e-45	CHRNA1
ENSG00000141582	1772.0434726242	1.19651812660247	0.0836304131246926	3.85753315941353e-47	1.88891073918004e-45	CBX4
ENSG00000185561	328.168415278585	1.5454162446032	0.108177968502125	3.98443247888291e-47	1.94700984195848e-45	TLCD2
ENSG00000165244	122.317176018622	-2.35997876420612	0.165955838335723	4.58070580289965e-47	2.23375657768673e-45	ZNF367
ENSG00000078177	927.174760634031	2.84680024600175	0.200595901108811	5.60732124178956e-47	2.72874218450963e-45	N4BP2
ENSG00000166974	5146.70011497985	-1.23095971784126	0.0863358405916633	5.7702090793706e-47	2.80223198953302e-45	MAPRE2
ENSG00000100266	2677.08665807586	0.89304555938114	0.0625312782400647	6.71593537142538e-47	3.25481533134254e-45	PACSIN2
ENSG00000100304	848.585476766504	-0.976253923904712	0.0684329671845276	7.68326106638156e-47	3.71599032149052e-45	TTLL12
ENSG00000178381	1699.33048016307	2.10503807074048	0.148182369999224	7.749558103444e-47	3.74038998686064e-45	ZFAND2A
ENSG00000167130	380.098079576389	1.21032284677566	0.0848826232444285	8.30173605276749e-47	3.99872600647792e-45	DOLPP1
ENSG00000205659	237.602087369951	1.48190820815092	0.104079984367997	9.6503170346995e-47	4.63883467725005e-45	LIN52
ENSG00000117242	457.20820722784	1.48131326802103	0.103491647649838	1.13756146796292e-46	5.45705808269529e-45	PINK1-AS
ENSG00000143878	3920.83696261265	-1.36347986123329	0.0959567501506159	1.32069789887491e-46	6.32274073209853e-45	RHOB
ENSG00000073150	419.70064411952	1.33754060788731	0.094038555693976	1.33184513436665e-46	6.36320017435662e-45	PANX2
ENSG00000178105	1166.94620934359	1.81765133277041	0.128060289204216	1.51679947144713e-46	7.23222244951417e-45	DDX10
ENSG00000163219	2342.07302691449	0.69239222642852	0.0488664041873196	1.57774078636708e-46	7.50762863706369e-45	ARHGAP25
ENSG00000164161	12212.8660619848	-1.61670139989474	0.114396169351884	1.86839367685281e-46	8.87280232617305e-45	HHIP
ENSG00000158859	1203.24757587891	-2.16717821721792	0.153191365779741	1.89512758732344e-46	8.98168701124657e-45	ADAMTS4
ENSG00000104738	511.570061147779	-1.28555049668848	0.0907480260831962	2.29798854251617e-46	1.08691634429793e-44	MCM4
ENSG00000167363	1075.02738733537	1.58246077450682	0.111845600564034	2.43858289078606e-46	1.15110866776665e-44	FN3K
ENSG00000126803	190.897758282465	-2.46297176155556	0.174680711603193	2.46471693488094e-46	1.16112273646826e-44	HSPA2
ENSG00000101447	349.544623594041	-1.81807725765536	0.12876890435602	2.60409402218161e-46	1.22433918548865e-44	FAM83D
ENSG00000167513	221.330115124026	-2.3561949388554	0.16680250207478	2.88055044249446e-46	1.35162527919989e-44	CDT1
ENSG00000123395	1736.31990565883	1.20367548227782	0.0849746264845839	2.98204174100141e-46	1.39647121371261e-44	ATG101
ENSG00000197063	4012.97437656799	0.772895100256627	0.054479914693447	3.1717950652989e-46	1.48239024022148e-44	MAFG
ENSG00000156345	140.704075773305	2.36951458973367	0.167701752535839	3.40362173156404e-46	1.58759446854495e-44	CDK20
ENSG00000130766	4766.81193935261	0.990237111330905	0.070166347198766	3.61255363255624e-46	1.68149499155464e-44	SESN2
ENSG00000196998	1380.2176701622	1.15940156270288	0.0821031676834212	3.61918250872704e-46	1.68149499155464e-44	WDR45
ENSG00000088038	2497.26444887709	1.02376352911944	0.0723743230495515	4.09802906801264e-46	1.90022951008319e-44	CNOT3
ENSG00000027697	2227.53387329026	0.638286780155455	0.0449477520057923	4.11221727423019e-46	1.90306964914472e-44	IFNGR1
ENSG00000132256	3409.84080064793	0.792651421563696	0.0559091231729641	4.90615041171168e-46	2.26604622342894e-44	TRIM5
ENSG00000115295	1727.67065377804	1.16031130973277	0.0821834744153389	5.63195142555932e-46	2.59619760832131e-44	CLIP4
ENSG00000125247	771.347842390367	-1.12389715906552	0.0795820062006058	5.86589651418328e-46	2.69876977636947e-44	TMTC4
ENSG00000065000	10737.7326680764	1.22456542374428	0.0868893184185623	6.08090577808431e-46	2.79224782440361e-44	AP3D1
ENSG00000162545	850.730202328716	-1.17863986583769	0.0837400309248232	6.11264594881984e-46	2.80137222687468e-44	CAMK2N1
ENSG00000165030	654.507794350069	1.33974600279922	0.0953289275921233	6.32203118167877e-46	2.89171666569733e-44	NFIL3
ENSG00000136628	6096.88445772334	1.25517108393576	0.0890377366984397	6.34867515858981e-46	2.89828686833727e-44	EPRS1
ENSG00000117385	4966.18181078967	0.568976559746328	0.0401351206090136	6.89205625415173e-46	3.14027628784728e-44	P3H1
ENSG00000133103	626.433660807875	1.10607669929684	0.078423601986257	7.2391745413706e-46	3.29208087717589e-44	COG6
ENSG00000123146	370.170743851105	-1.57799767547355	0.111897688183193	7.46140013212097e-46	3.38661472919844e-44	ADGRE5
ENSG00000035862	10688.664288184	-0.973531241196933	0.0690774892287223	1.00182249851724e-45	4.5383905201543e-44	TIMP2
ENSG00000171469	2032.45309986936	0.752939469134534	0.0531609584096434	1.61045951063324e-45	7.28162171838424e-44	ZNF561
ENSG00000163393	119.064027869488	4.18863093614145	0.29903219386429	2.1904314579208e-45	9.88500253725557e-44	SLC22A15
ENSG00000129474	4954.51746399485	0.862845685713369	0.0614043763588408	3.80881075359155e-45	1.71556395813488e-43	AJUBA
ENSG00000166579	1989.25852220068	0.802449300450877	0.0573115895524281	3.90612285337847e-45	1.75604403019883e-43	NDEL1
ENSG00000185862	188.22488774668	1.85422426740364	0.133102573173752	4.48993507527806e-45	2.01466630507058e-43	EVI2B
ENSG00000104980	1993.03276475707	1.02786298886879	0.0735871497880723	4.49953993394047e-45	2.01514500039588e-43	TIMM44
ENSG00000188112	95.2641334515492	3.45599556719056	0.247385761311603	5.51116860536915e-45	2.46353411787732e-43	C6orf132
ENSG00000005187	118.176202410742	-3.02004749891959	0.217325596146119	5.765713700804e-45	2.57244564775758e-43	ACSM3
ENSG00000163347	331.449174061689	2.41975198065605	0.174036274024558	7.36990902899808e-45	3.28197345098892e-43	CLDN1
ENSG00000135253	169.783914234462	6.18005779772719	0.441759961329051	9.72103167782758e-45	4.32082466403176e-43	KCP
ENSG00000110911	1191.19727481438	0.906190513502447	0.0650353971963613	1.0214548184924e-44	4.53164974174016e-43	SLC11A2
ENSG00000146678	111.342479749793	3.41887147400044	0.245770753392751	1.02564308233216e-44	4.54169381410951e-43	IGFBP1
ENSG00000163702	1043.10357827504	1.11944044055317	0.0806567205549388	1.60162898059464e-44	7.07896014981174e-43	IL17RC
ENSG00000187134	203.97966587102	2.17954524165606	0.157559595490061	2.03692894733251e-44	8.98609289998913e-43	AKR1C1
ENSG00000082458	152.673770880129	2.40959051416212	0.174187923797548	2.24028473071469e-44	9.86477615938956e-43	DLG3
ENSG00000179562	1456.46309571805	1.42580998462161	0.103046905720275	2.26859306526558e-44	9.97082561013e-43	GCC1
ENSG00000138623	134.905297276735	-2.53793342837419	0.184129426702881	2.37250461212714e-44	1.04081512742425e-42	SEMA7A
ENSG00000162407	1065.71940342308	-1.37684984941184	0.0995571785213742	2.47626486352579e-44	1.08431917085224e-42	PLPP3
ENSG00000149591	1214.81285163726	1.71633546251943	0.124461791040851	2.56211704635758e-44	1.11983493570614e-42	TAGLN
ENSG00000135185	673.166968093618	1.36625039560846	0.0988472132013233	3.06622190264623e-44	1.337688897343e-42	TMEM243
ENSG00000104884	1932.38389742898	0.91634231491991	0.0660707011746306	3.35111423596509e-44	1.45928040954332e-42	ERCC2
ENSG00000168209	8703.47834638774	0.873587073105436	0.0632563685063021	4.43427542997701e-44	1.92739905521763e-42	DDIT4
ENSG00000103811	667.876262387193	2.098628257209	0.152925738936536	6.51123885715649e-44	2.82496800563617e-42	CTSH
ENSG00000181458	433.579160719384	2.12339173405285	0.154896832623049	7.31612365481158e-44	3.16835138533693e-42	TMEM45A
ENSG00000166033	3302.86319839684	-1.16986424764276	0.0849023986576863	7.75371414366245e-44	3.35170624942713e-42	HTRA1
ENSG00000163803	73.8083454027795	2.70764967613816	0.197070152339727	8.31588100170268e-44	3.58814302380597e-42	PLB1
ENSG00000049759	2940.96006203956	-1.33140012821426	0.0969322825613232	1.21779652470717e-43	5.24496963068224e-42	NEDD4L
ENSG00000120519	482.722398300597	1.54085707402078	0.112457349107618	1.28454453756226e-43	5.52237161667478e-42	SLC10A7
ENSG00000005700	2958.23679276635	1.6476480335903	0.12047129977181	1.46187290537633e-43	6.27329532958041e-42	IBTK
ENSG00000180867	244.27740523698	1.73766905368391	0.126945092654173	1.74657754648188e-43	7.48143797678139e-42	NA
ENSG00000177383	334.264354720936	1.46101835884574	0.106816717941086	2.37494559574833e-43	1.01546133968935e-41	MAGEF1
ENSG00000197343	317.149446790233	1.36195326140231	0.0995884005140114	2.45050685867962e-43	1.04587455476594e-41	ZNF655
ENSG00000121073	3342.04098387532	1.6452018236818	0.120620229031208	2.48699521564839e-43	1.05953178844284e-41	SLC35B1
ENSG00000123562	8561.98162674197	0.667992909000829	0.0486104709421804	2.6210214456807e-43	1.11461888578299e-41	MORF4L2
ENSG00000139269	150.794282692924	5.07409029961247	0.368725222700626	5.03242133848918e-43	2.13624475595362e-41	INHBE
ENSG00000092108	1359.64444663612	1.08801799738612	0.0798214489113172	6.00392543792117e-43	2.54406908771661e-41	SCFD1
ENSG00000160200	320.107603216984	2.62179010732747	0.193313704000404	6.13098804419454e-43	2.5932541186215e-41	CBS
ENSG00000128487	227.234915891886	-2.11045633713197	0.15564891867721	6.33081303355835e-43	2.67298478028701e-41	SPECC1
ENSG00000108468	1220.50976818558	-0.879365002186926	0.0644795528685078	8.99280851383166e-43	3.79014761684741e-41	CBX1
ENSG00000205363	350.77166128185	-2.30690365040412	0.170845065818514	9.97938893378152e-43	4.19845878101803e-41	INSYN1
ENSG00000206532	131.152738861981	2.09887174895576	0.154925985579009	1.00105167126084e-42	4.20406077314918e-41	NA
ENSG00000150594	113.06106327883	-2.01842866749994	0.149209415387232	1.03049917800472e-42	4.32004291283613e-41	ADRA2A
ENSG00000183963	2614.40198838618	-1.00514477994263	0.0737870667901143	1.09467371490513e-42	4.58093776936009e-41	SMTN
ENSG00000081760	1140.93853429741	0.909719981184491	0.0668329177865374	1.09694317619156e-42	4.58231023795985e-41	AACS
ENSG00000150433	485.282053817588	1.28244959361692	0.0945525782406444	1.15104118909311e-42	4.79980108568473e-41	TMEM218
ENSG00000185803	2647.47817345593	1.46486197456266	0.1082456170155	1.18603282457335e-42	4.93699236782721e-41	SLC52A2
ENSG00000136630	1045.02277721102	-2.01071494909505	0.148992527545799	1.23378471978039e-42	5.12672305567899e-41	HLX
ENSG00000119820	1565.63614212614	0.842855678264936	0.0621711287421428	1.73543700540117e-42	7.1985560986781e-41	YIPF4
ENSG00000125878	301.15280969722	-2.34908888179335	0.174633007507703	1.88110327368185e-42	7.78908762551561e-41	TCF15
ENSG00000095380	3904.69825605687	1.69261379860085	0.125435786996546	1.9987800876542e-42	8.26185772833876e-41	NANS
ENSG00000187231	449.285942670209	-1.27265474091233	0.0943422238392986	2.46663583288414e-42	1.01778914209321e-40	SESTD1
ENSG00000146374	113.467026587394	-2.25164250187751	0.167049856380132	2.79654665367933e-42	1.15190391134624e-40	RSPO3
ENSG00000073331	372.864317840905	1.23406598300868	0.0913653663530095	2.8036304242724e-42	1.15280984797347e-40	ALPK1
ENSG00000150991	35287.1107567908	0.65608955440241	0.0483148548358419	2.92771455158429e-42	1.20173771906943e-40	UBC
ENSG00000261377	156.046399007363	2.52312900666133	0.187863847717724	3.03298998719192e-42	1.24278870968236e-40	NA
ENSG00000120805	2114.32385549453	1.12320969724734	0.0833325521645908	3.30738675527277e-42	1.35287594797137e-40	ARL1
ENSG00000146094	740.526083802677	-1.3032754701757	0.0967977201719219	4.53554357256939e-42	1.85203978200316e-40	DOK3
ENSG00000130600	224.412290340086	-2.83586124239682	0.211880516895778	4.7488417625795e-42	1.9357886576926e-40	H19
ENSG00000155961	291.576124263551	6.95291964406288	0.505561192386609	5.50605734182116e-42	2.24058561002867e-40	RAB39B
ENSG00000054967	382.334498086531	-1.30655835660302	0.0969495382138093	6.07772351598639e-42	2.46895749439433e-40	RELT
ENSG00000169570	190.042104522263	2.91727540187874	0.218396019973086	8.01629210083105e-42	3.25086814714458e-40	DTWD2
ENSG00000162521	3865.51234243401	0.471780796766568	0.0351263876337282	9.75228259126894e-42	3.94808531250651e-40	RBBP4
ENSG00000156642	1120.22909076398	-0.811728531665354	0.0605157540951936	1.02705331228127e-41	4.15077265007919e-40	NPTN
ENSG00000088970	231.701303199401	2.07157674497551	0.155328758457634	1.05188189787021e-41	4.24384898350985e-40	KIZ
ENSG00000178573	170.101715663663	-1.83977075038445	0.137734049967594	1.17062522931583e-41	4.71486291165739e-40	MAF
ENSG00000135052	2950.11496472995	-0.55604428600515	0.0413965465633699	1.25702348766745e-41	5.05421948141861e-40	GOLM1
ENSG00000184432	6936.79468565442	0.620724749643893	0.0461585535123896	1.27047472178976e-41	5.09961639178263e-40	COPB2
ENSG00000171132	1825.61678709224	1.25752080178749	0.0942611128730769	1.50984805500445e-41	6.05015853891598e-40	PRKCE
ENSG00000150967	533.11042164708	-1.46103342904784	0.109657937859553	1.5694200407425e-41	6.27821216976348e-40	ABCB9
ENSG00000134548	503.368060883683	8.73201682196273	0.631020224743112	1.58033157659164e-41	6.31116512194853e-40	SPX
ENSG00000134508	1019.23741703785	-0.877558444797009	0.0655791592197741	1.59418455498263e-41	6.35573376126692e-40	CABLES1
ENSG00000167772	310.074720211014	-2.06245156300829	0.154988883985163	1.64327573361445e-41	6.54040368714475e-40	ANGPTL4
ENSG00000187792	176.256147742451	2.12667934216942	0.159727036428771	1.73488714373627e-41	6.89340174519585e-40	ZNF70
ENSG00000115604	139.821101618038	3.84889543356469	0.287804178373358	2.03430756314181e-41	8.06953396727275e-40	IL18R1
ENSG00000152689	2682.32694495232	-1.11689988757977	0.0836246956512599	2.03885629892113e-41	8.07400777972091e-40	RASGRP3
ENSG00000155307	130.569888275555	-2.13495718374162	0.160315044721219	2.40064247344275e-41	9.49078118227734e-40	SAMSN1
ENSG00000123374	552.326031846057	-1.24059173679454	0.0930899871095299	2.7731087723716e-41	1.09449687701529e-39	CDK2
ENSG00000125629	846.512047584916	1.06211444171479	0.0796495241955632	2.94717987122716e-41	1.16125775159772e-39	INSIG2
ENSG00000183570	62.3257427941332	3.40370386336977	0.255109820281324	2.95501522284578e-41	1.1624044881601e-39	PCBP3
ENSG00000151692	418.594261295859	-1.87676273455597	0.14116073868201	2.97635162973612e-41	1.16884943702216e-39	RNF144A
ENSG00000108828	24226.9245654023	0.540120821948723	0.0405754720148789	3.33908256422894e-41	1.30912004453375e-39	VAT1
ENSG00000151881	309.11818630426	1.37643961835939	0.103473997458126	3.45826359815758e-41	1.35359763588251e-39	TMEM267
ENSG00000112159	740.67421961594	1.9924708309919	0.150194866120854	3.58826512353798e-41	1.40215618287655e-39	MDN1
ENSG00000071967	1718.57279176706	0.899774500535824	0.0674488308770811	4.21935124670365e-41	1.64603517561487e-39	CYBRD1
ENSG00000101849	1219.47316710559	1.21638174561449	0.0914857131367699	4.33186735088702e-41	1.6871408121392e-39	TBL1X
ENSG00000198719	243.584880810549	-1.56242925743858	0.117811563206279	4.62996803671498e-41	1.80027192096453e-39	DLL1
ENSG00000166685	960.288294360725	0.813163411784583	0.0608726433304873	4.95072388535369e-41	1.92182541352167e-39	COG1
ENSG00000100219	5085.38106668269	0.888931928579749	0.0667236276774739	5.35636476553939e-41	2.0758771953409e-39	XBP1
ENSG00000141858	573.343313918017	-1.54154254103639	0.116715762117079	6.01462094626972e-41	2.32716530448948e-39	SAMD1
ENSG00000183496	887.754169320829	-1.79361298975999	0.135518322197283	6.28600768239574e-41	2.42818908870547e-39	MEX3B
ENSG00000132819	1710.41828135375	-1.2202712881622	0.0920094715058529	6.82034249323128e-41	2.6302896000857e-39	RBM38
ENSG00000135297	871.640982190427	0.922137025162083	0.0693613255203576	7.04233112862067e-41	2.71146980909796e-39	MTO1
ENSG00000101190	536.236365496076	-1.08412052841866	0.0817607054572122	7.57117244027277e-41	2.91033895660127e-39	TCFL5
ENSG00000166816	88.7930461487437	2.57604405045796	0.195383292331326	8.95200718387656e-41	3.43553290331471e-39	LDHD
ENSG00000022267	2563.68974302781	0.687520882364507	0.0516952720728111	1.35721587873699e-40	5.20016382629064e-39	FHL1
ENSG00000135241	1695.16752505724	0.742243774795496	0.0561430435826485	1.44978874682546e-40	5.54585316087108e-39	PNPLA8
ENSG00000130558	71.6664862928075	-3.72189104237807	0.281329797150199	1.57191529330864e-40	6.00329203117645e-39	OLFM1
ENSG00000130363	264.631355770967	1.3981946751424	0.106001039519459	1.80455004084647e-40	6.88061228821622e-39	RSPH3
ENSG00000116044	3921.2081371494	0.643974129960687	0.0486279654962143	2.03936702410077e-40	7.7634097585204e-39	NFE2L2
ENSG00000085644	800.384283121003	1.11310228893135	0.0845418423956795	2.96689748345673e-40	1.12761214822135e-38	ZNF213
ENSG00000079156	105.923664189785	3.19797947455476	0.244030823119648	3.42310688778031e-40	1.29890946568153e-38	OSBPL6
ENSG00000172716	5176.27541516559	1.59121699775479	0.121364044435519	3.62424735901815e-40	1.37302546015323e-38	SLFN11
ENSG00000163512	780.370962458322	1.07472471423803	0.0816983770270321	3.90227300742037e-40	1.47598473591564e-38	AZI2
ENSG00000102804	2347.79715610027	-0.654392345560963	0.0494089697757802	4.20644603781393e-40	1.58848863015175e-38	TSC22D1
ENSG00000146859	1103.61517450194	-0.817901588177843	0.0620827045255406	4.22780376318114e-40	1.59400358496168e-38	TMEM140
ENSG00000152076	82.5842081315197	-2.53314892909936	0.193412611441737	4.59101878886515e-40	1.72818541395208e-38	CCDC74B
ENSG00000196405	569.301615478698	-1.16619461984756	0.0888839439663149	5.20412540954066e-40	1.95585617700603e-38	EVL
ENSG00000145198	61.7477621130502	-4.95029101625518	0.376215353316527	6.19001750886233e-40	2.32268351739537e-38	VWA5B2
ENSG00000148842	382.246114196663	1.48219870101175	0.11335756960651	6.4551253658145e-40	2.41831537911038e-38	CNNM2
ENSG00000119771	1594.85486067245	2.21575753110289	0.169973062659426	6.71078281675475e-40	2.51010928749676e-38	KLHL29
ENSG00000123989	205.084467860879	2.93408881018668	0.224505372137486	7.24491947227548e-40	2.70561059152921e-38	CHPF
ENSG00000118473	592.276156940753	-1.43713334854395	0.109986723415907	7.62783548793522e-40	2.84411016092017e-38	SGIP1
ENSG00000254139	103.087254912988	4.44614170755295	0.339948076365691	7.83003836232208e-40	2.91489850832059e-38	LINC03018
ENSG00000198771	240.042630691716	-1.58650873093191	0.121668278068183	8.31984279007849e-40	3.09236109498319e-38	RCSD1
ENSG00000115977	2263.74367687994	1.23375660043851	0.0944820916471464	9.4151403713274e-40	3.49396451327153e-38	AAK1
ENSG00000174059	20875.0258905145	-1.40599107678973	0.107748598349064	9.49923004622263e-40	3.51963622528959e-38	CD34
ENSG00000159640	3827.35344896401	-1.51807438399238	0.116567001637698	1.07076409738974e-39	3.96115583488912e-38	ACE
ENSG00000251201	85.9232428180724	3.62612314433096	0.27819902449217	1.32570533736569e-39	4.89660365766903e-38	TMED7-TICAM2
ENSG00000103423	1469.40346787896	0.85412640712237	0.065139948504498	1.36490711565663e-39	5.03352152245747e-38	DNAJA3
ENSG00000184840	11382.3281921774	0.985845915756824	0.0754558283128588	1.37179432873797e-39	5.05102804163396e-38	TMED9
ENSG00000030110	1546.67285245825	-0.727043483267015	0.0555385849975382	1.42112755905643e-39	5.22452533471183e-38	BAK1
ENSG00000170876	2890.87179946231	0.861279563708808	0.0659092301389149	1.61032452908737e-39	5.9108677349176e-38	TMEM43
ENSG00000232815	51.3625487140488	-2.8721484409232	0.221044291753168	1.80919604723173e-39	6.63053495446635e-38	NA
ENSG00000230257	417.830272588502	2.24937519928314	0.173492175649281	1.81594020137273e-39	6.64493343144172e-38	NFE4
ENSG00000198075	172.654420650724	-2.09098795778208	0.161057199121696	1.83731361869633e-39	6.71273622731747e-38	SULT1C4
ENSG00000173221	1787.21068876446	1.78015616313537	0.137352509161555	2.22253736218605e-39	8.10762392926044e-38	GLRX
ENSG00000103034	825.390024589891	-1.49469194433534	0.115405427677252	2.9451355674746e-39	1.07270200098049e-37	NDRG4
ENSG00000086827	791.255858193807	0.882773647074292	0.0676791909446177	3.21961812994284e-39	1.17086944688615e-37	ZW10
ENSG00000102901	1073.63578440071	-0.84322110756124	0.0648220443298463	3.61324370389568e-39	1.31199658306686e-37	CENPT
ENSG00000134986	1010.30028187909	-1.06933989574524	0.082313575459647	3.7761664251761e-39	1.36904884741945e-37	NREP
ENSG00000214274	163.780989012254	2.98683037159928	0.231821834373457	3.83248420698338e-39	1.38733577075493e-37	ANG
ENSG00000147642	178.879961760896	1.93795653620137	0.150068546455969	3.86570818487576e-39	1.39721967196689e-37	SYBU
ENSG00000171865	1008.85833138566	0.745550926226136	0.0572761443484337	4.62514905727397e-39	1.66915547476728e-37	RNASEH1
ENSG00000166508	1527.56783480512	-0.958652703531673	0.0738782564602057	4.7704414453469e-39	1.71896120600118e-37	MCM7
ENSG00000108641	473.813473880743	1.88293219274635	0.145864757184992	4.93383999668044e-39	1.77512944514713e-37	B9D1
ENSG00000129467	3037.3799925627	-0.90577754878078	0.0698298975515116	5.00608133492775e-39	1.79837947742716e-37	ADCY4
ENSG00000154144	1102.20291797446	0.719978409748498	0.0553578039252373	5.24562025380959e-39	1.88156731353213e-37	TBRG1
ENSG00000138768	5237.79082997598	1.0886383483303	0.0840385337997822	5.41750992362155e-39	1.94027419146155e-37	USO1
ENSG00000156500	138.997061447036	-1.74702125389106	0.135670678830015	6.68923392363406e-39	2.3921105919032e-37	PABIR3
ENSG00000180535	419.383430980858	6.96476564052083	0.538795057815909	9.32659514771722e-39	3.33020119026357e-37	BHLHA15
ENSG00000223345	86.1032814783062	3.2037054445755	0.248904979566992	9.45980564139452e-39	3.37266363667966e-37	NA
ENSG00000115966	1470.39497888278	1.05845247204162	0.0820430643077386	1.02480879338274e-38	3.64819564727292e-37	ATF2
ENSG00000132780	1179.22266330428	-0.807364351116593	0.0624896034049604	1.13950667641959e-38	4.0503970748276e-37	NASP
ENSG00000166750	3327.80584835391	1.93137066432308	0.150662271775018	1.27541548533949e-38	4.5266701180425e-37	SLFN5
ENSG00000141682	1285.6057681039	1.50253308560986	0.117041406880504	1.35247039088785e-38	4.79294386872899e-37	PMAIP1
ENSG00000135111	168.424045349889	-1.73086181186035	0.134890395240129	1.55710170724475e-38	5.50985224803457e-37	TBX3
ENSG00000165868	62.2650348067561	3.30688461969563	0.258100511129607	2.41859429997124e-38	8.54545848322173e-37	HSPA12A
ENSG00000162734	10985.476112529	-0.682728515788604	0.0528721014959991	2.46698787044321e-38	8.7034152045143e-37	PEA15
ENSG00000184916	4746.48741130636	-1.37729596035346	0.107591710515273	2.75181097771416e-38	9.69376756656859e-37	JAG2
ENSG00000102934	1019.63502863608	-1.24898309586218	0.0975931202512938	2.76471879035286e-38	9.72472323247512e-37	PLLP
ENSG00000100883	2636.6147919617	0.797897488253176	0.0621690813797202	3.14410690990814e-38	1.10427397749482e-36	SRP54
ENSG00000147364	427.240676875686	1.5556652928765	0.121902916887659	3.61592528707745e-38	1.26809908804758e-36	FBXO25
ENSG00000156958	642.986942086161	0.866514888623245	0.0676202692292224	4.51635311291167e-38	1.58152768799616e-36	GALK2
ENSG00000106948	2138.68834512746	1.432307538504	0.112166257105504	4.98538633972292e-38	1.74318649466875e-36	AKNA
ENSG00000163083	299.787311721326	-2.57844794253273	0.203354259718263	5.21775269058244e-38	1.82173667164389e-36	INHBB
ENSG00000136052	356.893990311644	1.24856562022693	0.0977529327718605	5.3424158829232e-38	1.86250664207908e-36	SLC41A2
ENSG00000143013	1028.33163107963	1.43453676209773	0.112594948342988	5.38009191552091e-38	1.8728750647511e-36	LMO4
ENSG00000099875	7397.24415639041	1.03791340031611	0.0814709459864634	5.5085400416043e-38	1.91476527337179e-36	MKNK2
ENSG00000140511	442.393359572908	-1.92583043513833	0.151740062609213	5.64227718455291e-38	1.95549230704578e-36	HAPLN3
ENSG00000283422	63.0258953090245	-3.27405021677952	0.256588986078418	5.64186943122342e-38	1.95549230704578e-36	NA
ENSG00000100968	602.931851406533	-1.06446996669685	0.0835289376428963	6.17754682153769e-38	2.13786598360605e-36	NFATC4
ENSG00000068438	1952.38107855817	1.11670823033671	0.0876193166612093	6.69489897002472e-38	2.31351398961235e-36	FTSJ1
ENSG00000116667	269.500315722538	-1.41643302217157	0.111360722386179	6.80529999608444e-38	2.34822646940914e-36	C1orf21
ENSG00000256806	78.9278045306345	2.63756770517165	0.207954146842279	1.05532778667675e-37	3.63618195929117e-36	C17orf100
ENSG00000135597	681.052626689797	0.914468918361467	0.0718281619779158	1.07321115621859e-37	3.69240957858181e-36	REPS1
ENSG00000166669	391.793465387306	1.3147694694404	0.103621135382174	1.19086299472699e-37	4.0912297527724e-36	ATF7IP2
ENSG00000134900	2080.15928952804	0.998377779268425	0.0786849374464784	1.2271456119621e-37	4.20975156010604e-36	TPP2
ENSG00000171241	226.018956154231	1.29765720102477	0.102187105568499	1.40940524160439e-37	4.82798004533335e-36	SHCBP1
ENSG00000151491	546.864166393636	1.41320156500778	0.111575591857124	1.42928287894241e-37	4.88897601576792e-36	EPS8
ENSG00000112183	114.793792437755	-2.40450773970666	0.190616948021998	1.47300019487689e-37	5.0312229521685e-36	RBM24
ENSG00000084710	259.134592138541	-1.67195925169989	0.132317819797781	1.67515159525672e-37	5.71342889468917e-36	EFR3B
ENSG00000155846	123.770612430427	-1.790803950747	0.141636321717984	1.6798606020313e-37	5.7212222119975e-36	PPARGC1B
ENSG00000160691	32889.1415032787	0.980347930741171	0.0772531517636927	1.75542020639347e-37	5.96994635609491e-36	SHC1
ENSG00000116183	261.599958447363	8.52360890924674	0.652363300379826	1.75915692000602e-37	5.97404627711971e-36	PAPPA2
ENSG00000020129	838.605053623265	0.938668247941864	0.073978284344911	1.84811623126639e-37	6.26713208194675e-36	NCDN
ENSG00000132170	776.201481040771	-1.64794925261918	0.130732976441388	2.20479700076849e-37	7.46594244076584e-36	PPARG
ENSG00000161671	3635.41842107553	-0.680053656084038	0.0535347478440881	2.47519117288194e-37	8.36955043873345e-36	EMC10
ENSG00000100290	84.7961812130449	-2.61111083634705	0.207046711138616	2.49992353026344e-37	8.44108657529009e-36	BIK
ENSG00000116285	2455.23507604509	1.47597308714412	0.117029628635194	2.64573872536927e-37	8.92067505659507e-36	ERRFI1
ENSG00000175130	8167.12769475619	-1.30834798128843	0.103914357519071	2.69795149021808e-37	9.0837448034418e-36	MARCKSL1
ENSG00000187091	647.318592895125	1.03552138358361	0.0819425558796935	3.22107835911724e-37	1.08296141640862e-35	PLCD1
ENSG00000140030	102.993656187014	3.44625166590687	0.273615824310197	3.24040987136785e-37	1.08791114913263e-35	GPR65
ENSG00000100078	93.6353010680538	2.74296428795719	0.21802523330674	3.77594750982961e-37	1.26590785691759e-35	PLA2G3
ENSG00000173545	1739.53766029556	0.846055851026167	0.0669728071779469	4.09658682022761e-37	1.37145591675194e-35	ZNF622
ENSG00000107175	2497.49238288313	1.15246200279277	0.0916532241002689	4.31051675361386e-37	1.44103139403391e-35	CREB3
ENSG00000169302	114.246743491465	6.36537905374758	0.497472983709061	5.53040718642506e-37	1.84623296200855e-35	STK32A
ENSG00000158813	80.8201960789818	3.19974469862753	0.255533090791365	5.56991418872861e-37	1.85679540511826e-35	EDA
ENSG00000128606	264.290003263417	-1.69831990824536	0.135716795642121	8.35423067625247e-37	2.78105151510452e-35	LRRC17
ENSG00000198873	2214.13027788345	-0.788875345820529	0.0627218330284792	9.17611264437015e-37	3.05034662862569e-35	GRK5
ENSG00000225151	116.743671741513	2.21912294998755	0.178055260769113	1.03617376132168e-36	3.43963053652803e-35	NA
ENSG00000157404	555.754909613327	-1.9239204901146	0.154453941559862	1.13565718687081e-36	3.76457597254561e-35	KIT
ENSG00000090006	874.210835575253	0.707670626859085	0.0562724635040382	1.28585920838456e-36	4.25650056609991e-35	LTBP4
ENSG00000134817	355.956142451502	-2.45610627525787	0.197721497180079	1.40377533005305e-36	4.64032287673838e-35	APLNR
ENSG00000068383	1189.5388697644	-0.755665966847094	0.0601533273117312	1.45685365778944e-36	4.80904336099951e-35	INPP5A
ENSG00000115310	25074.4322620592	0.688710499512426	0.0547495260639811	1.51342345190087e-36	4.98880171952016e-35	RTN4
ENSG00000147113	2426.05125694172	-0.927296157530793	0.0741534291162388	1.95799714704715e-36	6.44527875378058e-35	DIPK2B
ENSG00000214293	375.406551029517	2.25275882089987	0.181525319652153	2.12836132412694e-36	6.9963208874713e-35	APTR
ENSG00000170271	142.120365617878	-1.72660337201912	0.138994915543218	2.17589485633982e-36	7.14262453398225e-35	FAXDC2
ENSG00000121858	790.410278324145	-1.59615765970071	0.128591194678682	2.1833135100777e-36	7.15702298122971e-35	TNFSF10
ENSG00000126878	4793.07390077518	-1.13519491140366	0.0907936113840137	2.60772966180449e-36	8.53642655726902e-35	AIF1L
ENSG00000117394	1090.1365645024	0.870620840992124	0.069651478198061	2.67220845682763e-36	8.73538282521409e-35	SLC2A1
ENSG00000158683	284.33890436917	-1.67756717938527	0.135074520272955	2.70869399084653e-36	8.84240602655047e-35	PKD1L1
ENSG00000145431	260.454957708566	1.30826909018877	0.105235589627717	3.02588949805132e-36	9.86423258743194e-35	PDGFC
ENSG00000100926	709.941271682512	1.49588011815137	0.120521731764458	3.11662048195242e-36	1.01459967744884e-34	TM9SF1
ENSG00000247400	208.489285126526	1.96840552887168	0.159000446625396	3.45557451273653e-36	1.12339489875492e-34	DNAJC3-DT
ENSG00000072422	1296.17024356705	-0.974570030057414	0.078112565796782	3.75467410506793e-36	1.21727772290952e-34	RHOBTB1
ENSG00000088298	2305.46188739743	1.04761648617953	0.0842183654769459	3.74957702212506e-36	1.21727772290952e-34	EDEM2
ENSG00000256229	400.096942871317	1.30840783463977	0.105497400917423	4.17547441359704e-36	1.35184563936512e-34	ZNF486
ENSG00000267519	580.41207793971	-1.44708306963139	0.116864657050364	4.18434757773707e-36	1.35286262369521e-34	NA
ENSG00000074370	163.400909161404	3.11739135050764	0.252572121467279	4.56422499257142e-36	1.47366399828551e-34	ATP2A3
ENSG00000133574	1621.94351212164	-1.10557108614416	0.089104846406421	4.74643333516915e-36	1.53040054066479e-34	GIMAP4
ENSG00000272405	535.839134446295	1.03093943508925	0.0829385205302072	4.78632347862634e-36	1.54115698148075e-34	NA
ENSG00000234912	341.703422824787	-1.5241600672294	0.122772598696373	5.75968748804986e-36	1.85204555984949e-34	SNHG20
ENSG00000149596	83.4291951645807	-2.8358236110689	0.230032635169588	6.26875961642472e-36	2.01299679546743e-34	JPH2
ENSG00000212694	328.446463753395	-1.30251914809055	0.105124444333997	7.0534223969847e-36	2.26188689420697e-34	LINC01089
ENSG00000197415	3238.43706966236	1.31682861217564	0.106429749285147	7.15839964746507e-36	2.29243620731982e-34	VEPH1
ENSG00000167797	6535.38304360779	2.05123048470509	0.166659295762691	7.66159645156112e-36	2.4502574451185e-34	CDK2AP2
ENSG00000170448	410.119484275968	1.85342664533555	0.150515123324593	7.84513266845189e-36	2.5055591507551e-34	NFXL1
ENSG00000172115	5868.71522450435	1.15480501188632	0.0933522342301761	8.21118646066479e-36	2.61892463303528e-34	CYCS
ENSG00000145623	1122.40238216561	1.55292248464563	0.126013531733094	8.74571011308825e-36	2.78564440066274e-34	OSMR
ENSG00000081181	194.059295173154	1.76231589946017	0.143140236195563	8.82781923607255e-36	2.80800794622351e-34	ARG2
ENSG00000069812	604.95218502395	1.06612850746873	0.0861963114716213	8.92305611288985e-36	2.83448143171502e-34	HES2
ENSG00000132718	1482.36653562452	-1.10166166770477	0.0890956112989834	9.75371095939955e-36	3.09418126429769e-34	SYT11
ENSG00000108840	2763.83427933068	-0.847083118527852	0.0686194527260421	1.1480060967276e-35	3.63694495234426e-34	HDAC5
ENSG00000198018	983.131816441012	2.11554192352955	0.172434411360428	1.2138913869727e-35	3.84051803154552e-34	ENTPD7
ENSG00000150961	6125.11331139304	1.44810837853685	0.118081399387951	1.90806522531605e-35	6.0286687346599e-34	SEC24D
ENSG00000184515	181.328434920989	3.58367813885976	0.294020788855181	2.96552184019286e-35	9.35725220217003e-34	BEX5
ENSG00000156502	870.772287947762	1.33322240803181	0.108948523514421	3.27903506089237e-35	1.03326816431484e-33	SUPV3L1
ENSG00000171862	3408.66405829997	0.701108995968796	0.0571982690474025	3.43773092525135e-35	1.08183100397043e-33	PTEN
ENSG00000143578	254.209628733551	1.37372121512109	0.11226607400908	3.48079127635598e-35	1.09392324506729e-33	CREB3L4
ENSG00000087245	15373.2974194594	-1.02346048704703	0.0836679049722479	4.2292098925456e-35	1.3273645197322e-33	MMP2
ENSG00000189114	731.199849388063	0.915868227471414	0.0746202844188059	4.68027760032839e-35	1.46698422208434e-33	BLOC1S3
ENSG00000123983	4838.80003797944	0.720750098814892	0.059063417107227	5.5320597151742e-35	1.73166675593556e-33	ACSL3
ENSG00000149212	255.347944209258	-1.5366550617603	0.126305092203975	5.69438140790053e-35	1.78011642369892e-33	SESN3
ENSG00000164342	246.544315969433	1.47083263148669	0.120834043088383	6.71855836872084e-35	2.09750548437234e-33	TLR3
ENSG00000221823	1740.51410372331	0.743311264364729	0.060845647715631	7.92981115991937e-35	2.47238313073206e-33	PPP3R1
ENSG00000110719	3082.69925231333	-0.647397991763973	0.0528543485289608	9.4196652546526e-35	2.93302030791967e-33	TCIRG1
ENSG00000207751	152.996774033533	3.06840837279463	0.253259861436388	1.11072745413402e-34	3.45393799373797e-33	NA
ENSG00000122861	1915.54049354792	-1.13201942114901	0.093282904423968	1.39626019572685e-34	4.33612278151909e-33	PLAU
ENSG00000178814	514.631287184613	1.23538574238741	0.101918269791802	1.49748782459398e-34	4.64437682471314e-33	OPLAH
ENSG00000160097	630.865746872786	-1.75287621869498	0.14568210741699	1.50167249549779e-34	4.65124333841718e-33	FNDC5
ENSG00000085063	19234.5247476792	-0.914277087789761	0.0752928492983375	1.73997724943675e-34	5.38229921903097e-33	CD59
ENSG00000103512	3432.08823959018	0.538918112990919	0.0442256247278486	1.89957225815067e-34	5.86828592105656e-33	NOMO1
ENSG00000150551	269.73294478851	-1.8465396619961	0.15332487527541	1.96506678224759e-34	6.06268054831472e-33	LYPD1
ENSG00000100307	244.479744057081	1.27838362378936	0.105706426145135	2.03149082608685e-34	6.25943165500023e-33	CBX7
ENSG00000117500	2426.03551973467	0.605493743939534	0.0497630859679159	2.22866970052283e-34	6.85802637180442e-33	TMED5
ENSG00000141098	1040.12115288601	-0.743499251403885	0.0613071979385461	2.51722621093995e-34	7.73588190502666e-33	GFOD2
ENSG00000102763	335.049013268538	1.26431829468253	0.104807510578463	2.87073739046218e-34	8.81081194924425e-33	VWA8
ENSG00000143434	890.300315021012	-1.32174067278828	0.109628731367493	3.0517642949967e-34	9.35425206370287e-33	SEMA6C
ENSG00000004455	2463.11217530543	0.766691553854469	0.0637099939224543	3.69983417328595e-34	1.13260033927231e-32	AK2
ENSG00000116675	328.552314040311	1.89900054809631	0.158319018760433	3.96967639822583e-34	1.21363085946795e-32	DNAJC6
ENSG00000182606	4150.64760898884	-1.15012761575046	0.0955683166125488	4.0353658430694e-34	1.23211778302877e-32	TRAK1
ENSG00000075340	40.4904925251413	-4.28334326843219	0.356475512757855	4.36931133274624e-34	1.33235770123355e-32	ADD2
ENSG00000120457	1781.66389428868	-1.55871026702725	0.129951178604658	5.1807420724078e-34	1.57775321797379e-32	KCNJ5
ENSG00000125945	665.913022120254	-0.868182775922273	0.072111324516404	5.67451508758148e-34	1.72391205916688e-32	ZNF436
ENSG00000132669	2281.05319264449	-1.00715712591146	0.0836134788188471	5.67528035748098e-34	1.72391205916688e-32	RIN2
ENSG00000121350	336.816691085023	1.26685067003669	0.105477645507159	5.8847866102626e-34	1.78525364492825e-32	PYROXD1
ENSG00000136859	2402.71091909079	-1.0318522345846	0.0858184594505223	6.26903644432508e-34	1.89938123438974e-32	ANGPTL2
ENSG00000105499	1260.29622694776	-1.09161791722279	0.0910545959952729	8.82274584353104e-34	2.66967240255153e-32	PLA2G4C
ENSG00000140564	7861.20738667853	-0.820936054736776	0.0682519258242063	8.91749235707364e-34	2.69488674278684e-32	FURIN
ENSG00000187244	1603.15770151836	-1.35603717555639	0.113425998759327	1.03354228493454e-33	3.11939450243288e-32	BCAM
ENSG00000253738	744.122261542676	0.788498553836795	0.0656557339030223	1.10100653016881e-33	3.31876834291753e-32	NA
ENSG00000121691	1685.23745394706	-0.799191004295174	0.0667126069644678	1.21768388848403e-33	3.66578764489798e-32	CAT
ENSG00000245060	267.802228806789	-1.31544705549601	0.110127218519888	1.27897624161693e-33	3.8454009241583e-32	LINC00847
ENSG00000271605	291.2163159903	1.18011636135966	0.0987276390153729	1.55537051285902e-33	4.67046499293876e-32	MILR1
ENSG00000149798	2542.38647769831	1.12909143368474	0.0947414652905693	1.77521568892275e-33	5.32384252731318e-32	CDC42EP2
ENSG00000168487	2385.56583487925	-0.614910215162448	0.0511443906610706	2.58853986915459e-33	7.75313680098815e-32	BMP1
ENSG00000177106	342.779402503643	-1.21470363633326	0.102176593212605	3.08296671356186e-33	9.22232957838872e-32	EPS8L2
ENSG00000152457	223.520714684003	1.24770250899562	0.105092609659497	3.354970242965e-33	1.00232921106911e-31	DCLRE1C
ENSG00000165355	311.903614159229	-1.06639799923561	0.0896945394960109	3.42264048037323e-33	1.02125361084411e-31	FBXO33
ENSG00000100360	820.344595311356	1.10600142263785	0.0931850803641624	3.45758122243276e-33	1.03037666681639e-31	IFT27
ENSG00000100234	2304.44191887589	-0.920015968057365	0.0774531022113896	3.46575504481682e-33	1.03151009543211e-31	TIMP3
ENSG00000101294	9363.36932401143	1.30689986832904	0.110492453944566	3.49493519994782e-33	1.03888489407013e-31	HM13
ENSG00000135919	3917.17643997894	0.559214121583504	0.0472457559037204	3.99933943979943e-33	1.18732590513391e-31	SERPINE2
ENSG00000166435	673.488132000845	1.44488332533203	0.122182974560168	4.20443398218702e-33	1.24664636743189e-31	XRRA1
ENSG00000138069	10039.1369936356	0.62287345987746	0.0521143356478527	4.75198997190731e-33	1.40723296508101e-31	RAB1A
ENSG00000164951	2483.99736419839	1.2798838329662	0.108217331130417	5.03370886454392e-33	1.48879193760609e-31	PDP1
ENSG00000166908	530.112092780618	0.996364384661275	0.0840354389625272	5.0986376237044e-33	1.50610820018362e-31	PIP4K2C
ENSG00000079739	642.972008590321	0.924935592294159	0.0780257371999593	5.292134875446e-33	1.56131209162846e-31	PGM1
ENSG00000068079	944.445754770096	2.03901206615937	0.173309278065233	5.55074188933917e-33	1.63556317193737e-31	IFI35
ENSG00000261270	133.560128493226	3.52074214629295	0.299095357379254	6.11074852619718e-33	1.79832776453e-31	NA
ENSG00000149084	2034.99570025495	0.56862954688252	0.0478633995448332	6.21121618352972e-33	1.82561798709425e-31	HSD17B12
ENSG00000169604	1690.23602422266	-1.41113733442013	0.119736263924831	6.86530526860789e-33	2.01535988743387e-31	ANTXR1
ENSG00000206337	379.183655835348	-1.1021247096325	0.0934330325016648	7.57746862546024e-33	2.22165732295792e-31	HCP5
ENSG00000101846	762.538863277156	-1.30421785012035	0.110706790967195	7.66924150733387e-33	2.24577466570836e-31	STS
ENSG00000128578	229.308181998385	-1.81429668215726	0.154556140644612	8.2167577851386e-33	2.40312165111327e-31	STRIP2
ENSG00000081803	1822.2854910011	1.08135502939592	0.091574953220588	8.23898844814383e-33	2.40664115536003e-31	CADPS2
ENSG00000056972	649.032425480318	1.02676053778265	0.0869674421432476	8.55213963412541e-33	2.49502595358007e-31	TRAF3IP2
ENSG00000107077	408.081808907216	1.0817567693784	0.0916071599102804	9.09989957470069e-33	2.65155345385291e-31	KDM4C
ENSG00000111144	1908.07858653753	-0.88602567491494	0.074907574780602	9.70055856449734e-33	2.82308980566296e-31	LTA4H
ENSG00000120159	766.502294796098	0.679086930952808	0.0572438244859305	9.74824970001405e-33	2.83347523915926e-31	CAAP1
ENSG00000165943	668.198355628543	-0.787301796100438	0.0665526317648575	1.01655881071491e-32	2.95114650067569e-31	MOAP1
ENSG00000112033	843.575228165389	0.956337348248784	0.0810277471927692	1.07626770976239e-32	3.12064747982947e-31	PPARD
ENSG00000120699	761.229328689071	1.27884272422507	0.108830958639556	1.1237191120647e-32	3.2542353966811e-31	EXOSC8
ENSG00000240583	822.12433044434	-1.90801848060633	0.163205131741087	1.17905498038911e-32	3.41030093714998e-31	AQP1
ENSG00000138685	972.834177924846	0.999008957195799	0.0845845044202001	1.20893104174399e-32	3.49243457126582e-31	FGF2
ENSG00000158856	925.09707824006	-1.18968484462542	0.100928473376621	1.21898305474039e-32	3.51716846674606e-31	DMTN
ENSG00000152137	1169.73023982671	0.826537370727404	0.0699465733067886	1.22626458368583e-32	3.53385796143505e-31	HSPB8
ENSG00000129493	838.255345703482	1.13972232345438	0.0970463052850622	1.40679332258124e-32	4.0491629267759e-31	HEATR5A
ENSG00000141429	7274.60805763136	-0.66905061240097	0.0566852399589027	1.559389536557e-32	4.48291252640905e-31	GALNT1
ENSG00000261269	788.066826857651	-0.867911851260426	0.0737836226680339	1.73896791194544e-32	4.9930803719874e-31	NA
ENSG00000175309	1604.05743989059	0.564207719953188	0.0476224175605068	1.74423423178061e-32	5.00211620151712e-31	PHYKPL
ENSG00000164403	519.45751965081	1.0446313621263	0.0888791213491337	1.85312371193446e-32	5.30794003022779e-31	SHROOM1
ENSG00000139722	2449.50060632768	-0.729478985954586	0.0624134138082459	1.92642009128246e-32	5.51119599932711e-31	VPS37B
ENSG00000110660	1881.33471986995	0.560842516226764	0.0475493127703144	1.94168299743966e-32	5.54813584813206e-31	SLC35F2
ENSG00000123739	378.536270215703	1.60459695623686	0.137474957753812	2.10651545368305e-32	6.01184736854018e-31	PLA2G12A
ENSG00000166794	15414.4341446677	1.42723038691467	0.122219469902666	2.28491797517826e-32	6.51312005436683e-31	PPIB
ENSG00000143479	628.33043551989	1.08061145546301	0.0921772033905016	2.35981579226022e-32	6.71850088406825e-31	DYRK3
ENSG00000090339	8931.15619478328	1.3695813278237	0.117194013847542	2.37284480668404e-32	6.7474557984767e-31	ICAM1
ENSG00000173894	485.182908664881	-1.25972529394478	0.107687800015694	2.86412808158319e-32	8.13467520836661e-31	CBX2
ENSG00000159733	448.3497670617	1.05237628989516	0.089733838278816	2.87053658299572e-32	8.14307745575301e-31	ZFYVE28
ENSG00000073060	3446.45930477073	0.829864932357551	0.070820339760022	3.08769145269727e-32	8.74858267305654e-31	SCARB1
ENSG00000160746	1698.44153210929	0.80816598088722	0.0688952449062489	3.19460848222537e-32	9.04066539538168e-31	ANO10
ENSG00000167703	1532.86409536767	0.695814303392375	0.0592398337387957	3.1988378283576e-32	9.041792865257e-31	SLC43A2
ENSG00000159023	1534.77496445818	1.49343376636035	0.12825209311429	3.36674177774165e-32	9.50500471749503e-31	EPB41
ENSG00000124126	5229.36649225142	-1.71295886085368	0.147948567500047	3.54333397180026e-32	9.9916091281278e-31	PREX1
ENSG00000040531	1915.23200336141	0.7407760939245	0.0632492535141865	3.55726026620155e-32	1.00189089263591e-30	CTNS
ENSG00000163818	719.707902294783	0.964586329003637	0.0824824334243417	3.64364214548695e-32	1.02499692393067e-30	LZTFL1
ENSG00000155975	1007.78528293581	0.615199189327755	0.0524038035353215	3.67951255003613e-32	1.03385541911849e-30	VPS37A
ENSG00000081189	953.282450800879	-1.20747531279283	0.103516604593583	3.69586061250568e-32	1.03721405679381e-30	MEF2C
ENSG00000153234	102.000886709605	1.94341549810783	0.167361194056178	4.05105796728189e-32	1.13554715135139e-30	NR4A2
ENSG00000158555	2753.76130161445	-1.13056599522553	0.0976658202978481	4.11885992589818e-32	1.15318306015479e-30	GDPD5
ENSG00000204103	226.476069983769	-1.37335071442239	0.118503795893962	4.4406605444568e-32	1.24180651860509e-30	MAFB
ENSG00000100592	741.053474690413	-1.13588004889576	0.0974963947862918	4.5201414614418e-32	1.26253702689881e-30	DAAM1
ENSG00000155011	105.157448352353	-2.64513668314191	0.22869374110118	4.59910297017857e-32	1.28307362059285e-30	DKK2
ENSG00000170323	1507.69184493456	-3.40605366522479	0.29497429227834	4.61434832212266e-32	1.28580695512088e-30	FABP4
ENSG00000176771	92.8215670803885	-2.15581579395002	0.18665892334551	5.30540687983841e-32	1.47662987238144e-30	NCKAP5
ENSG00000170540	1449.15837813147	0.723952950614702	0.0620952931277467	6.15578972102921e-32	1.71129504117469e-30	ARL6IP1
ENSG00000111981	953.722840766851	1.44823124302656	0.124914040451721	6.35315397753355e-32	1.76408400209114e-30	ULBP1
ENSG00000148481	668.021972930484	1.09759006467281	0.0944600963700184	7.48815844031051e-32	2.07679806707648e-30	MINDY3
ENSG00000164283	2973.92714841192	-1.64298789560173	0.142070845440577	7.57588594627112e-32	2.09866267727572e-30	ESM1
ENSG00000138032	1090.2300343915	1.08912688687794	0.0937841944580257	7.93281776964328e-32	2.19496324735194e-30	PPM1B
ENSG00000164220	392.819700721739	1.19696807788688	0.103283335027709	8.9640402964572e-32	2.47739202666256e-30	F2RL2
ENSG00000138315	70.4400571459924	-3.29118332074984	0.285057915772062	1.00805807145443e-31	2.78271188332954e-30	OIT3
ENSG00000118363	3704.5806798152	0.971135643235622	0.0840097325799387	1.1787796533859e-31	3.25018193682408e-30	SPCS2
ENSG00000123496	180.467286308529	2.13373109686073	0.18547110152727	1.24449151343878e-31	3.42736157528379e-30	IL13RA2
ENSG00000117899	2471.8863551757	0.879852276941464	0.0762238549991798	1.67029764090216e-31	4.59468122617397e-30	MESD
ENSG00000131459	321.572468323812	1.44112486423877	0.125139901641216	1.92423566226966e-31	5.28705589067386e-30	GFPT2
ENSG00000106636	5226.26750167039	0.552741512358226	0.0476242774864574	2.14396732986493e-31	5.88394382784559e-30	YKT6
ENSG00000142156	2218.13867047633	-0.893452810055003	0.0777253132966483	2.23695033845044e-31	6.13199789641199e-30	COL6A1
ENSG00000123892	108.161764211774	2.90980157065432	0.253803027965122	2.90200763734532e-31	7.94584504137172e-30	RAB38
ENSG00000076604	1884.21595037778	-0.82703098497373	0.0715443102042879	3.27151478379282e-31	8.93883450443636e-30	TRAF4
ENSG00000115425	80.4284530969457	3.27904091803781	0.287696972784679	3.27224515372978e-31	8.93883450443636e-30	PECR
ENSG00000124766	3149.88277696064	-1.19073719281206	0.104016483913652	3.81151127545691e-31	1.03999178177265e-29	SOX4
ENSG00000160447	1583.24792233031	-0.665067931945633	0.0576470611500777	3.87952935758717e-31	1.05732854385418e-29	PKN3
ENSG00000168439	6197.72201340946	0.688935424900764	0.0598333438639794	4.00307621637895e-31	1.08974169387516e-29	STIP1
ENSG00000132688	19368.3559529087	-1.09045139820396	0.095500005452098	4.12831631396625e-31	1.12254057191511e-29	NES
ENSG00000013619	465.742753638061	-1.17230782057505	0.102196287232195	4.16223165574446e-31	1.13046020182832e-29	MAMLD1
ENSG00000249042	110.515510498949	2.63343257332902	0.231344143618972	4.52293732568688e-31	1.22701570989496e-29	NA
ENSG00000198431	18133.2334951791	1.06376731826262	0.0928015050555159	4.82014821909098e-31	1.30614395254863e-29	TXNRD1
ENSG00000116455	1874.80456499053	-0.873901201735466	0.076108935549522	5.18328931069678e-31	1.40293571457644e-29	WDR77
ENSG00000109079	5218.97625363	-0.828182140560494	0.0720476116783806	6.39630696625822e-31	1.72927419264177e-29	TNFAIP1
ENSG00000109971	17569.6883298888	-0.553940056584384	0.0479743952356475	6.86671330383129e-31	1.85432685808954e-29	HSPA8
ENSG00000277734	94.9265048746464	-2.2005649232236	0.19360623506228	6.92459529928072e-31	1.86782055146998e-29	NA
ENSG00000242125	972.422959417703	-1.09463773520697	0.0957052306681464	7.04325974448227e-31	1.89766000558528e-29	SNHG3
ENSG00000144647	144.6397186484	1.6052726720534	0.140890312052403	7.50294883373932e-31	2.01920864736506e-29	POMGNT2
ENSG00000169692	783.16343991845	1.36828204183642	0.120301622078087	8.44714998469282e-31	2.27072476012209e-29	AGPAT2
ENSG00000197746	59310.9631194602	0.497358395967841	0.0432413880636773	8.49677862348944e-31	2.28146722493285e-29	PSAP
ENSG00000127418	564.941989195605	1.13479453860748	0.0995397450765038	8.86608001342852e-31	2.37792295996523e-29	FGFRL1
ENSG00000112977	6417.36686868213	0.659699930032174	0.0576134100747811	9.14028792913609e-31	2.44868417370568e-29	DAP
ENSG00000164305	1907.78588928496	-0.677756635750057	0.0591392972565634	9.64796563189741e-31	2.58176059913881e-29	CASP3
ENSG00000182307	1095.56295323133	-0.568399770153351	0.0494766325008158	1.07902097916738e-30	2.88415097964988e-29	C8orf33
ENSG00000213244	52.5274471327982	3.78620725852842	0.332297298797969	1.08589285672551e-30	2.89923565661036e-29	NA
ENSG00000076554	244.277984788524	1.53016604996919	0.135112028742635	1.15100975992914e-30	3.06961947501102e-29	TPD52
ENSG00000165678	8624.96369220762	0.825086073742106	0.0721899103236992	1.15379854860886e-30	3.07358389890139e-29	GHITM
ENSG00000118515	1957.04340037896	-0.837344847904265	0.0731242052774922	1.17383401261862e-30	3.1234307064064e-29	SGK1
ENSG00000176018	1785.51826135197	1.34036310218998	0.118243944348205	1.25693095986536e-30	3.34077528319169e-29	LYSMD3
ENSG00000095637	310.819185626109	-1.23386212372408	0.108682219650308	1.31305033216388e-30	3.48600831718019e-29	SORBS1
ENSG00000003096	178.645477741829	-1.70772958532029	0.151131304611103	1.33136339276983e-30	3.53065604451162e-29	KLHL13
ENSG00000169247	306.537262233878	1.15595604255004	0.101653994236373	1.35126633013066e-30	3.57941503072323e-29	SH3TC2
ENSG00000170234	539.891574285454	0.979275895871855	0.0859351179615436	1.35915008682886e-30	3.59626237100166e-29	PWWP2A
ENSG00000147383	1861.798570882	1.12769658045454	0.0993166973731412	1.58522183790117e-30	4.18974309273721e-29	NSDHL
ENSG00000178202	1171.15860640024	1.02630545249067	0.0904907598163237	1.81974651281943e-30	4.80421221426892e-29	POGLUT3
ENSG00000142459	1703.5410943902	1.07612143996155	0.094923033562365	1.90849391476748e-30	5.03287970685387e-29	EVI5L
ENSG00000132763	170.954519028503	1.73021991500017	0.153463072363527	1.91162914373278e-30	5.03552132258718e-29	MMACHC
ENSG00000164509	60.9561352384456	5.81090482681614	0.508294950012705	2.12454828343225e-30	5.59014365502431e-29	IL31RA
ENSG00000144668	769.768346263159	-1.51654377278631	0.133936486525765	2.21293991793641e-30	5.81623696471438e-29	ITGA9
ENSG00000196123	785.836770129528	-1.34012074249353	0.11872893834612	2.26113123721228e-30	5.93628692554886e-29	MATCAP1
ENSG00000116478	6091.72921621164	-0.463057829618096	0.0403768253885747	2.30413939313973e-30	6.04247755076488e-29	HDAC1
ENSG00000168389	91.3689112284269	4.43131144089029	0.38884757608593	2.47988255647157e-30	6.49613630386704e-29	MFSD2A
ENSG00000167393	648.940976583988	-0.842765592241752	0.0742604946074416	2.63707485490446e-30	6.90024841745621e-29	PPP2R3B
ENSG00000267365	123.003707361907	-1.62358164375111	0.143815248805502	2.7408268013138e-30	7.1637867291925e-29	KCNJ2-AS1
ENSG00000099954	1057.15068814665	1.77193074133653	0.157619978589992	2.7659818582381e-30	7.22153803297961e-29	CECR2
ENSG00000064687	306.352378647946	-1.05327053485384	0.093042524489996	2.82289692014932e-30	7.36199039882478e-29	ABCA7
ENSG00000186283	953.77120898423	0.817767071502894	0.0725572976170981	2.91479923811201e-30	7.59327722052092e-29	TOR3A
ENSG00000138134	82.7332207595263	3.0736508945947	0.273262060036172	3.08740654954456e-30	8.03406498151606e-29	STAMBPL1
ENSG00000118292	353.657290689836	-1.44286820823212	0.127996384188329	3.10048568159269e-30	8.05921399305625e-29	C1orf54
ENSG00000104081	492.215509532532	-1.63030660711788	0.146090638992415	3.31836841039326e-30	8.6160760420354e-29	BMF
ENSG00000198324	657.150132675979	-0.905488103219563	0.080083481572288	3.36635246197261e-30	8.73106052829423e-29	PHETA1
ENSG00000080546	1082.12910529999	-0.746745704201248	0.0659686099538121	3.41137179632349e-30	8.83811165058475e-29	SESN1
ENSG00000204256	8467.71110957806	0.649421175356869	0.0571735052439187	3.59340316172673e-30	9.29950673498622e-29	BRD2
ENSG00000198286	657.640793995529	-1.08883125302176	0.0964963186592531	4.21347705484315e-30	1.08922766099023e-28	CARD11
ENSG00000146856	99.6730381009502	-1.74092663566605	0.154969354424252	4.35344387995899e-30	1.12417923911151e-28	AGBL3
ENSG00000165806	2250.36281622221	-0.635319871382828	0.0561151444620581	5.07907324178181e-30	1.31012335139382e-28	CASP7
ENSG00000147400	1412.12417750119	1.33976265151286	0.119623048027498	6.04326589313674e-30	1.55713058525997e-28	CETN2
ENSG00000065882	2222.09555379685	-0.702898721176259	0.0620638937951968	6.258886361248e-30	1.61092950815894e-28	TBC1D1
ENSG00000167995	102.189007126064	2.81053903783708	0.250761482940189	6.67816809089916e-30	1.71697302049458e-28	BEST1
ENSG00000156414	113.649918193776	2.35668946092393	0.211400752098343	7.3201022705092e-30	1.87996794111598e-28	TDRD9
ENSG00000111674	440.768102455679	-1.10952772916933	0.0987804582716776	7.40952357362892e-30	1.90086494983467e-28	ENO2
ENSG00000144381	6466.66851421397	0.433680492582545	0.038308039627385	7.73859554376434e-30	1.98313064086782e-28	HSPD1
ENSG00000173456	844.752017046028	0.765567960206918	0.0679946730963393	8.33535653621129e-30	2.13374278706788e-28	RNF26
ENSG00000196872	575.471764391475	-0.938242716170345	0.0835702671060226	8.65108963286175e-30	2.21216703699678e-28	CRACDL
ENSG00000133794	508.967962125296	1.09175087200594	0.0976013785368951	1.05804958858115e-29	2.7026067521312e-28	BMAL1
ENSG00000167992	911.18545848879	-1.04958962223982	0.0938405129262441	1.08717225631418e-29	2.77399346957053e-28	VWCE
ENSG00000205302	2495.30517882263	0.867157312654248	0.0774459157008437	1.1322155035679e-29	2.88580456967707e-28	SNX2
ENSG00000185015	156.574580604686	2.10474210195308	0.189038518047805	1.13386676048057e-29	2.88689571530339e-28	CA13
ENSG00000181929	1352.20796395213	0.610230038778242	0.0543433290953079	1.2118045042214e-29	3.08200537808549e-28	PRKAG1
ENSG00000196839	1564.95224464462	-1.31603749096904	0.11799711378704	1.23386925348904e-29	3.13474511526894e-28	ADA
ENSG00000179855	275.352669883566	-1.13927388592473	0.102141841153912	1.29282519567466e-29	3.28099572777562e-28	GIPC3
ENSG00000114423	1005.20094626626	0.998718866614178	0.0893721220892814	1.30894350168468e-29	3.31833346152115e-28	CBLB
ENSG00000112339	1851.29558349211	0.610389089061666	0.0543780856318427	1.3783083166918e-29	3.49043271357939e-28	HBS1L
ENSG00000162695	1227.12348514931	1.00258148233076	0.0897046158093051	1.40720446770143e-29	3.55978990854116e-28	SLC30A7
ENSG00000156110	988.159997999522	1.12541507285334	0.100845016364566	1.44955155984253e-29	3.66298885603892e-28	ADK
ENSG00000124019	2801.4123012125	-1.56731471920165	0.14128072464877	1.4886168507763e-29	3.75768287829114e-28	FAM124B
ENSG00000221978	5517.55820105521	-0.51206495261544	0.045655290448974	1.49830129990028e-29	3.7780883846417e-28	CCNL2
ENSG00000136108	544.197203061846	-0.84361067701853	0.075522796763141	1.60064090205236e-29	4.03183848134895e-28	CKAP2
ENSG00000183578	242.584989167536	-1.39260847559294	0.12532803381349	1.62339459314149e-29	4.08479309033321e-28	TNFAIP8L3
ENSG00000111846	1207.747927384	1.06281266726499	0.0953405511779482	1.6478244384189e-29	4.14184796544867e-28	GCNT2
ENSG00000103522	81.6641622644426	2.37643318086194	0.214461656222222	1.86158002786895e-29	4.67415019337904e-28	IL21R
ENSG00000117245	257.320695892053	-1.43265469603913	0.129058671522785	2.05514992063779e-29	5.15469165004178e-28	KIF17
ENSG00000140941	9902.06838928325	0.974841653208886	0.0870895915969386	2.20565848191675e-29	5.52632181424619e-28	MAP1LC3B
ENSG00000152439	268.882001625584	1.26344029507421	0.113530891801016	2.28970394937635e-29	5.73081575961619e-28	ZNF773
ENSG00000151012	9037.22619954835	1.61077693271821	0.145574210498925	2.31894727199241e-29	5.79785948236916e-28	SLC7A11
ENSG00000120549	943.214748951906	-1.31646466607236	0.118833103274055	2.32651360017889e-29	5.81062158639389e-28	KIAA1217
ENSG00000136770	2198.66877753012	1.14352992694963	0.102925066369765	2.32987969885328e-29	5.81287744739273e-28	DNAJC1
ENSG00000140905	251.040058193096	1.57410859523683	0.142696476372652	3.28909072207927e-29	8.19737267397201e-28	GCSH
ENSG00000164294	2970.01523325424	0.630842439922711	0.0564227659160682	3.68426918287629e-29	9.17258663019475e-28	GPX8
ENSG00000177984	41.6767139464381	-3.48497502262934	0.315585645866409	3.88105265610766e-29	9.65232927180748e-28	LCN15
ENSG00000184007	4647.23022127289	0.728331957172425	0.0654999535131671	4.27700744231242e-29	1.06258873319429e-27	PTP4A2
ENSG00000164736	4328.53117536092	-1.16679942464573	0.105550503186572	4.95215129909891e-29	1.22902917940413e-27	SOX17
ENSG00000198435	1073.09993719399	-0.847936529507519	0.0766643876480317	6.21425286961514e-29	1.54063861584723e-27	NRARP
ENSG00000130775	417.151327120115	-1.09001294297127	0.0992258953268484	6.28015072191914e-29	1.55534225958799e-27	THEMIS2
ENSG00000103381	2746.74218794035	-0.552759503295298	0.0497917064704344	6.51820091634294e-29	1.61260563970153e-27	CPPED1
ENSG00000177465	50.0581677831974	3.43242036180305	0.311302233972538	6.58659067607984e-29	1.62781898572603e-27	ACOT4
ENSG00000169241	1921.02405065076	1.32998169437837	0.121049187369361	7.0970696797016e-29	1.75214475502424e-27	SLC50A1
ENSG00000149573	1432.12964101478	-0.742609797563395	0.0671680082179291	7.15512794004228e-29	1.76463249363509e-27	MPZL2
ENSG00000126947	1673.05373968392	-0.585231296541202	0.052781826965303	8.00974419778798e-29	1.9733401101899e-27	ARMCX1
ENSG00000186376	786.782717546544	1.29355797090694	0.117806770873335	8.45089945606904e-29	2.07985535935497e-27	ZNF75D
ENSG00000215154	222.860400345557	1.58179453223121	0.144346285664109	8.8835179507488e-29	2.18404990284972e-27	NA
ENSG00000211455	1593.09823143741	-1.41151533394258	0.129029563013661	1.00176765069699e-28	2.46032467135801e-27	STK38L
ENSG00000145632	10582.6514979214	-0.68364768266678	0.0620463415896551	1.33677555559083e-28	3.27968572381027e-27	PLK2
ENSG00000144895	3449.49102995142	0.730795880897302	0.0663340867058844	1.4132111378756e-28	3.4636146704195e-27	EIF2A
ENSG00000110987	394.376490682022	-1.04731467408289	0.0958507625419099	1.43029751044777e-28	3.50185496282036e-27	BCL7A
ENSG00000185955	133.113494980802	-2.52681579707534	0.231524024224907	1.43512147099657e-28	3.51002455528094e-27	SPACDR
ENSG00000154127	470.209487817603	-1.11690882187665	0.101976912179857	1.52403822587017e-28	3.72363873778342e-27	UBASH3B
ENSG00000204304	3019.53185453087	-0.628063527656049	0.0572945716076716	1.60380575619997e-28	3.91448019212323e-27	PBX2
ENSG00000085662	9407.38687898762	1.37125401863031	0.125564175674281	1.70951385014841e-28	4.16817622843005e-27	AKR1B1
ENSG00000132205	196.784094910804	1.41682247200215	0.129922772079022	1.93447386651772e-28	4.71181137229632e-27	EMILIN2
ENSG00000221955	46.9972262455117	4.44825695676892	0.404629666537105	2.28033445257471e-28	5.54850038656375e-27	SLC12A8
ENSG00000125826	3760.2641903846	0.628522978642671	0.0578277335126355	2.60735375693913e-28	6.33766873030663e-27	RBCK1
ENSG00000006128	170.099560809715	7.20998497124947	0.641078971203152	2.72324497391446e-28	6.61255430805856e-27	TAC1
ENSG00000164168	949.962688575807	0.917021961685809	0.0840678678487347	3.1105149677934e-28	7.54515665671735e-27	TMEM184C
ENSG00000090615	3098.44875678549	0.62679820539098	0.0568796995009577	3.16354550997603e-28	7.6659138733526e-27	GOLGA3
ENSG00000138829	983.395412718925	2.73656207722885	0.254098455941755	3.42498672164047e-28	8.29092683119574e-27	FBN2
ENSG00000170946	353.94625052279	1.25989743195938	0.116072661158213	3.54490530006995e-28	8.57242365699291e-27	DNAJC24
ENSG00000070526	154.61506071396	1.2297254677245	0.113213349344935	3.65159787598367e-28	8.82139335403957e-27	ST6GALNAC1
ENSG00000119938	68.7242636588821	2.73657463494882	0.252874425514902	4.07115465146331e-28	9.82488671613875e-27	PPP1R3C
ENSG00000100335	1456.47171739442	0.954836506817613	0.0878962893259518	4.77826130449616e-28	1.15195631571725e-26	MIEF1
ENSG00000141510	4672.61655631571	0.53211163368901	0.0486405038459966	4.81482839451688e-28	1.15958754864681e-26	TP53
ENSG00000067248	1626.87321578203	0.86752917526913	0.0799217485367738	5.32807252759754e-28	1.28188754124727e-26	DHX29
ENSG00000152779	74.935073782273	4.44588139133748	0.406891447466958	5.50715236254069e-28	1.32362332037358e-26	SLC16A12
ENSG00000136758	7501.24719828215	0.626653235696276	0.0577634969299004	7.73372822492464e-28	1.85688152151243e-26	YME1L1
ENSG00000168309	495.760887385425	0.977592981908382	0.0905779968138839	8.50623081954194e-28	2.04028516059785e-26	FAM107A
ENSG00000164219	802.365059324225	0.708579367437822	0.0653033013715392	8.72097779768575e-28	2.08967023330943e-26	PGGT1B
ENSG00000179094	726.70881804069	1.09440639746112	0.101441484544077	9.06969923989681e-28	2.17102476125806e-26	PER1
ENSG00000018510	4592.28589732873	0.815009053890307	0.0754953024343899	9.49818490038517e-28	2.2712883487223e-26	AGPS
ENSG00000073111	462.094211116511	-1.08500328341904	0.100654045270761	9.63636497744864e-28	2.30199884815529e-26	MCM2
ENSG00000157227	46242.5484462307	-0.949047826584487	0.0878801729698714	9.65797402599779e-28	2.30482813914661e-26	MMP14
ENSG00000151773	138.625672552569	1.75855673318704	0.163916865815508	9.86081193740387e-28	2.35085740754148e-26	CCDC122
ENSG00000106351	926.738639357338	-0.800667872718156	0.0738926052173781	1.03687064914235e-27	2.46944713027829e-26	AGFG2
ENSG00000080709	40.1312054567558	-4.13079977948377	0.384917253243566	1.11480060652671e-27	2.65237136242373e-26	KCNN2
ENSG00000179051	3743.63777394407	-0.556634481066324	0.0516818533919949	1.20534662011369e-27	2.86491348720274e-26	RCC2
ENSG00000113140	58955.3030484152	-0.824962569902226	0.0763949486099838	1.21658732305433e-27	2.88872173025435e-26	SPARC
ENSG00000109323	474.645075351436	0.937173459558139	0.086876083570825	1.2350794894731e-27	2.92968302618535e-26	MANBA
ENSG00000179604	863.776603265826	0.77760334176677	0.071883326046741	1.36009086527734e-27	3.22297837372248e-26	CDC42EP4
ENSG00000106852	317.663631764698	-0.914900850826531	0.084971926710537	1.37357147414045e-27	3.25165836837141e-26	LHX6
ENSG00000161179	567.073148999437	1.41296035788705	0.131953020777233	1.43013125397001e-27	3.38216010583168e-26	YDJC
ENSG00000144659	847.65284312822	0.978730179541087	0.0909815155193095	1.43555493136701e-27	3.39158833734977e-26	SLC25A38
ENSG00000168374	11249.7112760669	0.98449385171694	0.0915149819852211	1.50107320534201e-27	3.54283297924821e-26	ARF4
ENSG00000008277	47.3295313350253	-2.90917287297669	0.272246843808842	1.60969011598431e-27	3.79539521652964e-26	ADAM22
ENSG00000109046	11671.3060060916	-1.11341781072275	0.104699057720817	1.62007410854791e-27	3.8160667774399e-26	WSB1
ENSG00000235437	465.648862806414	0.778635690318291	0.072139830110939	2.27623717133313e-27	5.35630605361959e-26	LINC01278
ENSG00000023445	516.066223549698	1.64717890943507	0.154712925225191	2.51182998715775e-27	5.90480192797781e-26	BIRC3
ENSG00000136720	825.227981860084	-1.13310043359106	0.106263102791183	2.77034633755842e-27	6.50604121980635e-26	HS6ST1
ENSG00000159388	4199.51472478049	-0.864806953316124	0.0805806139598197	2.8661824925161e-27	6.72441741435039e-26	BTG2
ENSG00000085760	795.652315046356	0.822783994417334	0.0768847477172767	2.99473534108404e-27	7.01904106457454e-26	MTIF2
ENSG00000174695	2504.61509337493	0.426252989900717	0.0395755938773467	3.19423282842495e-27	7.47919476354025e-26	TMEM167A
ENSG00000108179	1111.39056677616	-0.875394173156182	0.0819422724146127	3.21380534191666e-27	7.51756528046749e-26	PPIF
ENSG00000279484	135.294725027058	5.97299273497282	0.552594759608494	4.24263716158686e-27	9.91432893938348e-26	NA
ENSG00000103978	1276.25041637045	0.540786633540074	0.0502603287404659	4.31596978613496e-27	1.00757189804508e-25	TMEM87A
ENSG00000093144	1320.04271625079	0.724040078126823	0.0675473365691305	4.39016783672861e-27	1.02388084271214e-25	ECHDC1
ENSG00000196505	413.154175697814	0.915731396223028	0.0858619104241696	4.53205899511487e-27	1.05592948077691e-25	GDAP2
ENSG00000121578	336.363949326192	0.937353415968974	0.0877620720922018	4.72182886631424e-27	1.09905921994821e-25	B4GALT4
ENSG00000115232	229.927166663126	-2.7968278384188	0.265646000127159	4.95881699773579e-27	1.15308373182818e-25	ITGA4
ENSG00000197021	727.542665799291	0.985000804233821	0.0926107680361296	5.09626382816184e-27	1.18387813850665e-25	EOLA2
ENSG00000115507	176.302126052098	-1.61786973301722	0.15282605734383	5.48888605158931e-27	1.27383174621053e-25	OTX1
ENSG00000248049	244.456628285847	1.56488180532945	0.148131247038651	5.71456308139731e-27	1.32490292580687e-25	NA
ENSG00000223865	140.659769701993	2.14083478112616	0.203180012215998	5.85696147285917e-27	1.35658493309541e-25	HLA-DPB1
ENSG00000171812	92.4461582838203	2.49348466380375	0.236875400689974	6.03055315623082e-27	1.39542270189568e-25	COL8A2
ENSG00000177479	1570.51549846877	0.477258595792904	0.0446319567974947	6.1291215539594e-27	1.41684159565671e-25	ARIH2
ENSG00000147274	3093.56969110099	-0.498005437259582	0.0465549100970836	6.43280841719877e-27	1.48558849572138e-25	RBMX
ENSG00000164023	610.142649182091	1.45658081284318	0.13807928790501	6.68233230476612e-27	1.54170485881808e-25	SGMS2
ENSG00000179862	1507.23885906114	-1.94443559939535	0.184805353022614	6.9750449753295e-27	1.60766612800515e-25	CITED4
ENSG00000052802	5424.54535155623	0.725032077077408	0.0681910945110228	7.19583433074971e-27	1.65693738414004e-25	MSMO1
ENSG00000139354	694.945456777911	-1.48593189488856	0.141292881895817	9.31397126532949e-27	2.1425765088139e-25	GAS2L3
ENSG00000130005	266.913967901368	-1.12884674981768	0.106976565380574	9.61096769549655e-27	2.20874449414907e-25	GAMT
ENSG00000073350	262.81822520342	-1.14522007735869	0.108606806461905	9.70982847114457e-27	2.22929349782057e-25	LLGL2
ENSG00000075413	2718.4300411135	0.503406448769802	0.0472533013770204	1.01811533757225e-26	2.3352340327872e-25	MARK3
ENSG00000102606	2737.41895209188	-0.867627242745502	0.0820645951460179	1.02722800278933e-26	2.35384808949843e-25	ARHGEF7
ENSG00000111540	3536.43073133708	0.610454383309453	0.0574899270465418	1.08748774862868e-26	2.48951366082775e-25	RAB5B
ENSG00000155016	289.161243516213	-0.999945414088018	0.0946965513717888	1.15512878305964e-26	2.64179743583078e-25	CYP2U1
ENSG00000136826	1430.86654292708	1.12884645082686	0.106876358165123	1.17060995927989e-26	2.67461144810494e-25	KLF4
ENSG00000122641	406.295870897403	-1.04393938004769	0.0988652371795863	1.6397059912992e-26	3.74277957511062e-25	INHBA
ENSG00000130307	1203.3054014926	-0.694026861676608	0.0656046377859805	1.65228004075827e-26	3.76783705526345e-25	USHBP1
ENSG00000091527	10968.404518347	0.426398907177542	0.0401539538523847	1.69449459762053e-26	3.86037273098838e-25	CDV3
ENSG00000117632	2078.57518431931	-1.59503683160742	0.152751285623556	1.7369836619444e-26	3.95335471448523e-25	STMN1
ENSG00000095002	759.859517980113	0.780632865241269	0.0738187279652419	1.75194856748049e-26	3.98357322636556e-25	MSH2
ENSG00000140945	4347.08779637823	0.889220386280925	0.0845808485637496	1.83830651989562e-26	4.17591053730283e-25	CDH13
ENSG00000152683	689.05464114188	0.913919187609258	0.086930249940303	1.92016511496014e-26	4.3576670233932e-25	SLC30A6
ENSG00000166037	854.442015797937	0.837403021740009	0.0794287084686363	1.94213783894016e-26	4.40329848940112e-25	CEP57
ENSG00000156026	563.432387836494	-0.83301398776944	0.0791933916069639	2.49949894311817e-26	5.6615330187596e-25	MCU
ENSG00000148218	1053.43180067665	-1.08248961163145	0.103364177420662	2.72490019395128e-26	6.16616436985985e-25	ALAD
ENSG00000173210	3772.66878431332	0.851077617317805	0.0811740783208709	2.82459090507962e-26	6.38563166108133e-25	ABLIM3
ENSG00000131979	368.902286801285	1.23178461056422	0.117942254549498	3.20961603996659e-26	7.2473849278192e-25	GCH1
ENSG00000261114	69.9310136280539	3.08205623079761	0.296198296299255	3.21191620815985e-26	7.2473849278192e-25	NA
ENSG00000182511	1869.05792104407	-0.620198826367795	0.0589702095112613	3.38274054079647e-26	7.62554367181264e-25	FES
ENSG00000113532	478.281266160152	-1.13553958446454	0.109009778329337	4.03277187617682e-26	9.082202463886e-25	ST8SIA4
ENSG00000150527	174.868109589587	1.41504297940429	0.136133884733085	4.14809064405683e-26	9.3330062327006e-25	MIA2
ENSG00000100918	310.941180444854	-1.52107358628428	0.146628697525451	4.37197541352487e-26	9.82736797238229e-25	REC8
ENSG00000131477	1377.74868113236	-1.62762052299595	0.157173448948172	4.49516703306033e-26	1.00850696116245e-24	RAMP2
ENSG00000171928	855.74684672302	0.914766243163874	0.0875773544219646	4.4941549951264e-26	1.00850696116245e-24	TVP23B
ENSG00000213859	401.554783006375	0.992090589372902	0.0951324122090102	4.50309354436203e-26	1.00932586736973e-24	KCTD11
ENSG00000000971	2023.58759989939	-1.09620716994217	0.105251565685468	4.69935658056849e-26	1.05231702101117e-24	CFH
ENSG00000105176	1330.71920178968	0.618475148624241	0.0589934338362983	5.77555307712898e-26	1.29208155190899e-24	URI1
ENSG00000117262	132.386611712093	1.45929087458222	0.140730853112423	5.97271653012384e-26	1.33492476840893e-24	GPR89A
ENSG00000213753	1425.72669338142	0.717414496954674	0.068647932502148	6.18646971386332e-26	1.38139127896501e-24	CENPBD2P
ENSG00000181588	1078.52837030214	-0.946228924232167	0.0908796781076736	6.38628479078545e-26	1.42466062034138e-24	MEX3D
ENSG00000169418	773.162541214965	-1.13702320526969	0.109544998619448	6.42006139814457e-26	1.4308431455997e-24	NPR1
ENSG00000132965	210.434837523264	6.56687702362894	0.619052468109292	6.6405126612249e-26	1.47857905500217e-24	ALOX5AP
ENSG00000165312	303.826779791546	1.14245260220142	0.110138943871391	6.8181909891205e-26	1.51671011993612e-24	OTUD1
ENSG00000101265	2326.16838481893	-1.29828677111032	0.125399053345762	7.05576692412989e-26	1.56808108232875e-24	RASSF2
ENSG00000117758	2414.10139230003	-0.645174246973681	0.0616424019268338	7.18046678008143e-26	1.59429329203652e-24	STX12
ENSG00000163884	107.021408361995	1.85057528357189	0.179538347763315	7.57246055428087e-26	1.67974825189978e-24	KLF15
ENSG00000168765	381.102450668852	1.39975622478227	0.135409411022376	7.58165717912394e-26	1.68020913372473e-24	GSTM4
ENSG00000153094	948.72569007353	-1.36110316802706	0.131788110142702	8.48929754122902e-26	1.87959099970063e-24	BCL2L11
ENSG00000157224	234.844450402506	1.37730346656439	0.133471661057128	8.99577025353923e-26	1.98986100772289e-24	CLDN12
ENSG00000127526	2650.72592227481	1.0143719567363	0.0982128488714806	9.88090081922244e-26	2.18360506680981e-24	SLC35E1
ENSG00000124333	1519.57739141798	0.497496557455605	0.0478579616907246	1.02752799981273e-25	2.26863572044716e-24	VAMP7
ENSG00000167244	259.720881547777	-1.54160165438394	0.149782226225374	1.03175708165853e-25	2.27584398516865e-24	IGF2
ENSG00000165175	1677.35025256417	0.948599906917829	0.0916122292817969	1.11516007687231e-25	2.45751709937818e-24	MID1IP1
ENSG00000091106	66.4566687933841	3.85377383645721	0.372420146127431	1.13023055373623e-25	2.48840499340321e-24	NLRC4
ENSG00000244479	54.3483064481423	2.43646155140477	0.23705206976865	1.15358212197301e-25	2.53745062840699e-24	NA
ENSG00000251022	617.99724059566	0.853848945461845	0.082277271972909	1.1772113540608e-25	2.58701511904497e-24	NA
ENSG00000145014	2644.96791078985	-0.691181811144466	0.0664699879067794	1.18044185918323e-25	2.59170128004117e-24	TMEM44
ENSG00000110880	7900.64221199573	-0.838869794932846	0.0808743391994226	1.1888883692392e-25	2.60782000843714e-24	CORO1C
ENSG00000164465	1323.69820606839	-0.741505924432239	0.0714542678688304	1.27870990056453e-25	2.80223872545255e-24	DCBLD1
ENSG00000066926	802.900074176114	0.631252612197403	0.060764903476591	1.4380474826453e-25	3.1484969095913e-24	FECH
ENSG00000147905	708.985301456983	0.784073387238649	0.0757400246088684	1.52634053258469e-25	3.33871077387061e-24	ZCCHC7
ENSG00000136378	7339.80981427292	-1.02461801639167	0.0995209500336995	1.58608039465691e-25	3.46617309950856e-24	ADAMTS7
ENSG00000119403	1024.73579524614	-0.669273604840842	0.0646028461433889	1.81340270555395e-25	3.95929053251473e-24	PHF19
ENSG00000161798	227.567663858272	-1.75410467542486	0.171666836716535	1.84356821071514e-25	4.02143224670043e-24	AQP5
ENSG00000136152	950.552718343712	0.87570705309129	0.0851331046032101	1.94738919861099e-25	4.24397782692673e-24	COG3
ENSG00000006118	3889.06616233315	-0.871372561588906	0.0844885725024381	1.95234085331899e-25	4.25084398708808e-24	TMEM132A
ENSG00000059804	2082.69027076314	0.684477530668343	0.0665400726827767	2.33665840214581e-25	5.08293194538667e-24	SLC2A3
ENSG00000063241	2951.7817902204	1.63153959529133	0.160331230474968	2.49457234975527e-25	5.42144535901694e-24	ISOC2
ENSG00000117862	1270.03138036918	0.838014274032709	0.0814077621692717	2.52346850115504e-25	5.47919995991364e-24	TXNDC12
ENSG00000175264	1349.57216690228	-0.826930566770006	0.0803014540916287	2.58198541540157e-25	5.60110475866801e-24	CHST1
ENSG00000101384	4439.62954547487	1.52498614606459	0.149444148047831	2.59342648143847e-25	5.61560108393677e-24	JAG1
ENSG00000204161	139.484237844845	-1.49001463416608	0.146132657980048	2.59330851018664e-25	5.61560108393677e-24	TMEM273
ENSG00000130733	1299.37846308394	0.625224631618752	0.0606032598402407	2.82070238066697e-25	6.1021281016042e-24	YIPF2
ENSG00000162923	3757.48772056017	-0.511956415492934	0.0491949272823977	2.95607887868413e-25	6.3891367852292e-24	WDR26
ENSG00000196715	2212.87739995064	0.613557697870319	0.0594045083603856	3.03334095172371e-25	6.55012929026377e-24	VKORC1L1
ENSG00000237187	309.67323701494	1.3644955199768	0.133897239652776	3.09897606509315e-25	6.68574342672108e-24	NR2F1-AS1
ENSG00000135074	1789.69278136951	-1.65851000754391	0.162945280840145	3.12032493299139e-25	6.72565379620665e-24	ADAM19
ENSG00000198168	2837.08689262219	-1.54170264902583	0.151456128751655	3.21701593075138e-25	6.92773813846662e-24	SVIP
ENSG00000243742	81.6276338258577	4.84855471747417	0.469340759123319	3.36235495183186e-25	7.23412047157114e-24	RPLP0P2
ENSG00000164442	2050.97392475465	0.792069887333566	0.077181716716985	3.50491504852078e-25	7.53397130921563e-24	CITED2
ENSG00000170190	327.909336148809	1.00172825738561	0.0978186166420613	3.6183575723966e-25	7.77074389660641e-24	SLC16A5
ENSG00000078808	13125.7175081195	0.624986381934588	0.0615237224515148	3.68784673328892e-25	7.91277805446228e-24	SDF4
ENSG00000154146	1309.04384797328	-1.4743523407017	0.145259005873733	3.7263076606467e-25	7.9880393648123e-24	NRGN
ENSG00000108389	1046.171457875	1.46796832428246	0.144394928495078	3.79275564312425e-25	8.12310514419407e-24	MTMR4
ENSG00000175274	8944.92598982045	-0.676820293874851	0.0664321607910912	4.05539741941355e-25	8.67774160407967e-24	TP53I11
ENSG00000184451	246.478647662125	1.5978298108599	0.15737680446994	4.09381979811663e-25	8.7520230865171e-24	CCR10
ENSG00000164253	1435.63697192638	0.877791929633813	0.0857036333301818	4.1876972062233e-25	8.94461805079479e-24	WDR41
ENSG00000147853	1163.39060816072	-0.790020554904186	0.0770965414533032	4.39132372099856e-25	9.37106893878915e-24	AK3
ENSG00000223855	84.1995769617491	-2.08031407469873	0.205699636553025	4.48501162932555e-25	9.5623527077996e-24	PDGFA-DT
ENSG00000147010	1931.5108035532	0.599553991350738	0.0584028154496467	5.01600891524266e-25	1.06848233228842e-23	SH3KBP1
ENSG00000274286	49.643242157324	-2.70323287786349	0.266657727338205	5.21221579348647e-25	1.10927607897085e-23	ADRA2B
ENSG00000174080	313.380088017551	-1.16991173154408	0.114469890984011	5.33479664745961e-25	1.13434117543551e-23	CTSF
ENSG00000080845	4637.53981914919	-0.525113633098006	0.0513347433203461	5.51128577054959e-25	1.17081338214682e-23	DLGAP4
ENSG00000109572	4908.13429057314	0.976438785003882	0.0957897895811508	5.66443359944924e-25	1.20226584365289e-23	CLCN3
ENSG00000172819	553.927428494552	-0.832180336975764	0.0813953416648913	5.90095168703564e-25	1.25134107562817e-23	RARG
ENSG00000109099	1379.01241136072	-0.859883113354669	0.0845666582735986	6.17384342345643e-25	1.3080345824095e-23	PMP22
ENSG00000183087	2201.34228349311	-1.00630295585507	0.0990339840074848	6.4261604229986e-25	1.3602711955481e-23	GAS6
ENSG00000151632	70.1857767338744	2.56526977188577	0.25426580527362	6.55724392334512e-25	1.38677483045512e-23	AKR1C2
ENSG00000188042	1804.11231832708	-0.921308918471933	0.0905950396473698	7.28185562825735e-25	1.53864240410143e-23	ARL4C
ENSG00000187840	5456.17512656856	1.74961850723916	0.173597395478234	7.56947262212296e-25	1.59798473011937e-23	EIF4EBP1
ENSG00000102760	3204.86588136537	-1.77625703148397	0.176493053325635	8.33097236272781e-25	1.75717256215462e-23	RGCC
ENSG00000101842	73.1730753080919	-1.91672578467531	0.190256103958907	8.4918256596533e-25	1.78950061802801e-23	VSIG1
ENSG00000148672	3278.92033640342	0.412154416011941	0.0400877606961051	8.70302183301463e-25	1.83237039520795e-23	GLUD1
ENSG00000149636	319.40240294017	-1.24275136836738	0.122481134439523	8.87874491607326e-25	1.8677017603312e-23	DSN1
ENSG00000167535	680.254191780803	-1.05946984610859	0.104610015224378	9.59341895939443e-25	2.01624108886578e-23	CACNB3
ENSG00000089060	1490.08921220529	0.90992463263277	0.089546679451228	9.61466350086341e-25	2.01890825575959e-23	SLC8B1
ENSG00000141644	3672.00773993446	0.853511395133074	0.0841561264071121	9.71422717130133e-25	2.03800168619604e-23	MBD1
ENSG00000164659	1053.03160459121	-0.732769813151888	0.0723542292062828	1.07770892442359e-24	2.25897744531488e-23	ELAPOR2
ENSG00000178996	1990.9726788928	0.922704221860087	0.0910703990001044	1.11959795400726e-24	2.34469839489612e-23	SNX18
ENSG00000168961	1641.99183906328	-1.19610722783982	0.11855221567579	1.13531293593641e-24	2.37550141081304e-23	LGALS9
ENSG00000108861	2335.09944451415	-0.496098797283286	0.0484342220932067	1.14286087298884e-24	2.38917646804983e-23	DUSP3
ENSG00000152229	80.3159534119788	-1.85091428465605	0.184393460294682	1.19306659501587e-24	2.49192546686412e-23	PSTPIP2
ENSG00000140854	985.99405784862	0.679870813312619	0.0668576849572656	1.1963080243492e-24	2.49648647132536e-23	KATNB1
ENSG00000149554	396.693660289198	-0.856459313838013	0.0844456938114317	1.39200277838621e-24	2.90230119924658e-23	CHEK1
ENSG00000196182	3356.55093723055	0.799578594554552	0.0790535056719636	1.55323553962995e-24	3.23561034477899e-23	STK40
ENSG00000213846	287.053645992657	1.106797401925	0.109780566138552	1.60750957566681e-24	3.34571790166561e-23	NA
ENSG00000100221	4372.70044071384	0.61427639871099	0.0606035294888881	1.67579185120815e-24	3.48476116935813e-23	JOSD1
ENSG00000133131	576.57705774449	0.910357959778162	0.0902212523263272	1.73985134771952e-24	3.61478622437291e-23	MORC4
ENSG00000167552	7798.79999710861	-1.1311875584801	0.112582423433467	1.92375855830689e-24	3.99336407151796e-23	TUBA1A
ENSG00000139679	497.317429404017	-1.31190810776025	0.130596154425096	2.0970882939235e-24	4.34933900818827e-23	LPAR6
ENSG00000138002	391.573224427223	0.857470929637088	0.0850230624559789	2.2467800604539e-24	4.65570702254899e-23	IFT172
ENSG00000272899	69.7039813891549	2.96610320115278	0.297257199015517	2.35287639056334e-24	4.87127969912946e-23	ATP6V1FNB
ENSG00000108556	199.879376438977	1.93922239932371	0.194821393963169	2.63210941261639e-24	5.44461405403785e-23	CHRNE
ENSG00000164347	1043.84930676858	0.650417251155636	0.0642860225491469	2.73624481092265e-24	5.65506567665467e-23	GFM2
ENSG00000130881	532.707001875742	-0.936860744040937	0.0933632525452671	2.92056921173579e-24	6.03073268026143e-23	LRP3
ENSG00000169992	536.057814637323	-0.994808055764637	0.0989785276017494	2.95100823038688e-24	6.08826016202719e-23	NLGN2
ENSG00000104852	6780.61860725188	-0.480618044378331	0.0476647613625024	3.54457931897783e-24	7.30647695078732e-23	SNRNP70
ENSG00000094975	1901.94191686864	1.30765013448748	0.13135569781882	3.5556782526454e-24	7.3229596962423e-23	SUCO
ENSG00000115109	547.654819232243	1.08632249414294	0.108692471904172	3.6328163036917e-24	7.47530343502454e-23	EPB41L5
ENSG00000161940	8993.73159119694	-0.754253003423041	0.0753337666627354	3.65783249718471e-24	7.52022322287051e-23	BCL6B
ENSG00000146674	1244.35165739828	1.18593534899164	0.118908247438948	3.74672270663777e-24	7.69627061114575e-23	IGFBP3
ENSG00000253797	914.412306307715	1.25614952417391	0.126300908194271	4.12267678270098e-24	8.46116673263552e-23	UTP14C
ENSG00000047648	153.701296463942	-1.49263049442586	0.149936787552986	4.17876282089399e-24	8.5688236402033e-23	ARHGAP6
ENSG00000166479	2340.12282218045	0.802145739258901	0.0798416592893348	4.44926198360314e-24	9.11557997717024e-23	TMX3
ENSG00000124098	2620.93080351926	-0.69298463513762	0.0690275215253474	4.52686848798452e-24	9.26382704128233e-23	FAM210B
ENSG00000231196	80.8936608898385	6.58482480266828	0.639898831048929	4.52947055573248e-24	9.26382704128233e-23	NA
ENSG00000120256	469.675947485745	0.904661058372923	0.0905583063165074	4.75164444744561e-24	9.70981058429536e-23	LRP11
ENSG00000126391	1141.76064346978	-0.897403022585592	0.0898784815028374	4.79020536796269e-24	9.78014075213282e-23	FRMD8
ENSG00000188452	38.2166913015054	-3.09832152723938	0.314428461959482	4.80338189227947e-24	9.79856693358513e-23	CERKL
ENSG00000100036	1149.44662937074	-0.559628164916447	0.0554931109032831	5.05811200749134e-24	1.03092883938524e-22	SLC35E4
ENSG00000168016	760.292604530926	1.4995630787118	0.151214661982165	5.06685759897894e-24	1.03182030242538e-22	TRANK1
ENSG00000155380	2841.23729399984	0.824412435244044	0.0827392651784363	6.5903863975787e-24	1.3409163772039e-22	SLC16A1
ENSG00000152749	750.883519979183	0.763950102113072	0.0763410979232637	6.7910349542946e-24	1.38055130914092e-22	GPR180
ENSG00000129028	114.570404223465	1.81891505521018	0.184231358363114	6.92960005165756e-24	1.40750792099158e-22	THAP10
ENSG00000083444	12695.2491031311	0.484414812800611	0.0482818304403912	7.6081474876576e-24	1.5440025537721e-22	PLOD1
ENSG00000166889	1900.4993665522	0.851562865773126	0.0855283191437128	8.0112845919698e-24	1.62441871941298e-22	PATL1
ENSG00000129968	5112.13960315814	-0.922815619434087	0.0931267833428236	8.29976988089803e-24	1.68146925947601e-22	ABHD17A
ENSG00000155158	289.60410142252	1.1060861582601	0.111880039200373	9.54620095374828e-24	1.93232791518325e-22	TTC39B
ENSG00000223496	1909.91007115792	1.24552830815028	0.126087747105576	9.65845082488731e-24	1.95337409056547e-22	EXOSC6
ENSG00000137267	732.082721371822	-0.943095923908163	0.0951031588867994	1.03243547878975e-23	2.08626217212291e-22	TUBB2A
ENSG00000197165	116.116123422721	2.17993342869043	0.221929896193659	1.04653099783633e-23	2.11293623703449e-22	SULT1A2
ENSG00000156162	630.140601168513	-0.733540942004027	0.0736814575396692	1.05683208344384e-23	2.13191032764458e-22	DPY19L4
ENSG00000135709	134.217052917532	1.81351006278279	0.184603616407579	1.06886439250716e-23	2.15434136566644e-22	KIAA0513
ENSG00000225439	92.7120061170057	1.76345614049534	0.179291884354178	1.08568629334304e-23	2.18637951326641e-22	BOLA3-DT
ENSG00000169826	1435.63353393904	0.937778664739225	0.0947361335815294	1.10911218063559e-23	2.23165095373923e-22	CSGALNACT2
ENSG00000172458	266.680832044845	-1.42968776158331	0.14504807505554	1.12279391061003e-23	2.2572556966114e-22	IL17D
ENSG00000109452	142.807623226501	2.18916773604825	0.223504235585694	1.16809663403493e-23	2.34633334097807e-22	INPP4B
ENSG00000173486	2636.84390041583	1.730741859283	0.176486416987598	1.17122431593148e-23	2.35061533202507e-22	FKBP2
ENSG00000173281	1974.19106679191	1.19681606937096	0.121445468359931	1.20192164399467e-23	2.4101745659781e-22	PPP1R3B
ENSG00000132837	74.2393556800904	2.15161541750199	0.219338571730006	1.2141303470955e-23	2.43258951206689e-22	DMGDH
ENSG00000136240	8528.52360349914	0.987275081621942	0.0998989053077339	1.26074339557191e-23	2.5238393233493e-22	KDELR2
ENSG00000102554	48.1000673410606	-2.6185676381285	0.266950966382077	1.2665806252322e-23	2.53337592514665e-22	KLF5
ENSG00000112208	367.356901567407	1.17634837124001	0.119184593982256	1.30066171430674e-23	2.59934104835459e-22	BAG2
ENSG00000157554	5655.52103981237	-0.567338941676624	0.0570348851036858	1.31198091463509e-23	2.61974395492533e-22	ERG
ENSG00000156256	1827.94532023247	0.693423626441723	0.0700379413865498	1.37172644585412e-23	2.7367276056677e-22	USP16
ENSG00000087494	80.7015996806919	2.60036109764097	0.265534028767877	1.57389463389228e-23	3.13742070516263e-22	PTHLH
ENSG00000204084	485.754717463219	0.858721403727182	0.0869051929340772	1.69189525776375e-23	3.36979847035781e-22	INPP5B
ENSG00000142002	5623.99381472189	0.585476255377685	0.0590363489618018	1.70402392723471e-23	3.39109382214112e-22	DPP9
ENSG00000124571	1246.93505060004	0.970015424788619	0.0987863574702055	1.88441578721038e-23	3.74692345490644e-22	XPO5
ENSG00000137821	215.688577005191	1.66667423279548	0.170858222023226	1.91820978696362e-23	3.81090802962251e-22	LRRC49
ENSG00000075856	1739.62129399419	0.811281888240481	0.0822191491515689	2.05834383822064e-23	4.08243960249442e-22	SART3
ENSG00000128641	1983.24782706861	-1.07686099158072	0.109758363179636	2.05810928024538e-23	4.08243960249442e-22	MYO1B
ENSG00000120370	392.460345049546	1.00675867768509	0.102316009022625	2.1629897228841e-23	4.28638819811172e-22	GORAB
ENSG00000148985	203.00893194675	1.1156859772105	0.113799907919772	2.28755784800796e-23	4.52944130274194e-22	PGAP2
ENSG00000235505	124.955030931038	-1.62592607579921	0.166767647852196	2.50288701394363e-23	4.95164621149183e-22	NA
ENSG00000101680	58.0376951431335	5.14836048471341	0.518594733154413	2.53966364006133e-23	5.02019608314301e-22	LAMA1
ENSG00000129946	121.165475009305	-1.84872429221747	0.190196279376361	2.58752376744053e-23	5.11052183758421e-22	SHC2
ENSG00000118197	393.134908922449	0.854641358439034	0.086857873100726	2.59961466022645e-23	5.13010913132648e-22	DDX59
ENSG00000169689	547.829171461044	1.75643698966907	0.180757786551386	2.657301247677e-23	5.23956758961342e-22	CENPX
ENSG00000130305	217.191818692491	1.60853196825116	0.165478785212564	2.77429279869396e-23	5.46568102126669e-22	NSUN5
ENSG00000162490	44.4787282578975	-2.51238687268852	0.258603576688726	2.8184788332792e-23	5.54810153653508e-22	DRAXIN
ENSG00000121310	562.00931752829	0.996104373856371	0.101499268356725	3.08792039655915e-23	6.07342476663242e-22	ECHDC2
ENSG00000160145	100.103855363257	-1.64753736076269	0.168996628966026	3.10098978988041e-23	6.09405170863926e-22	KALRN
ENSG00000117707	115.500888134678	-2.09015450849387	0.216622789964787	3.10609212486352e-23	6.09900052670789e-22	PROX1
ENSG00000008130	1945.80900841109	-0.54415115664528	0.055191102522995	3.2161015731734e-23	6.30976137406805e-22	NADK
ENSG00000171864	72.8446570283654	-1.97376762865213	0.204065743496939	3.31244240314882e-23	6.49337754145502e-22	PRND
ENSG00000162736	3413.76815848796	0.41592303050902	0.0420286354732165	3.325737741993e-23	6.51403005697251e-22	NCSTN
ENSG00000153933	555.173800887809	-0.923860744826142	0.0943107493110424	3.38677761338622e-23	6.62808666924889e-22	DGKE
ENSG00000166265	2678.30921608315	-0.737122576046395	0.074955326747925	3.76702742056062e-23	7.36614591384191e-22	CYYR1
ENSG00000175582	5283.56619799851	0.428750930278331	0.0436668667742255	3.92987959001434e-23	7.67822997380119e-22	RAB6A
ENSG00000138386	659.934053984388	-0.895063802125814	0.0914228370743754	4.02876974359827e-23	7.86493163675818e-22	NAB1
ENSG00000166444	104.482078345796	-1.65865104266015	0.171251569965159	4.11741379236739e-23	8.03133887003762e-22	DENND2B
ENSG00000102452	87.4429909431063	1.90782963935541	0.197132203521856	4.36509625195861e-23	8.5074320180617e-22	NALCN
ENSG00000205250	1871.71273869168	-0.472312779778668	0.0478304887154103	4.42927777698689e-23	8.62539720234691e-22	E2F4
ENSG00000157734	1271.42968816744	1.58219037911241	0.163515702540689	4.76566247704956e-23	9.27280839104071e-22	SNX22
ENSG00000123106	340.795718443865	0.941510281282294	0.0964214333845723	4.87472011526479e-23	9.47719474139041e-22	CCDC91
ENSG00000187479	81.041137067406	-2.336157447765	0.241581877311664	5.17581925951008e-23	1.0054295157445e-21	C11orf96
ENSG00000062822	633.752790983981	-0.748167660586039	0.0767591326171153	5.59121598530033e-23	1.08522927372581e-21	POLD1
ENSG00000185361	7313.08084572434	-0.868371967713763	0.0892612686211373	5.86746305515786e-23	1.13791177508493e-21	TNFAIP8L1
ENSG00000010810	3375.51200391458	0.49483095021172	0.0502195170652526	6.04102514716765e-23	1.17060981546347e-21	FYN
ENSG00000110080	662.389777733495	-0.838000743233401	0.0860302760259523	6.86602542004353e-23	1.32938418346077e-21	ST3GAL4
ENSG00000149403	281.643615024524	-0.913488019167223	0.0939331019436359	6.9308647485689e-23	1.34083827701412e-21	GRIK4
ENSG00000133466	1273.91539624552	-0.761801197768926	0.0780761562275478	6.96915871916945e-23	1.34714237583814e-21	C1QTNF6
ENSG00000101224	1440.3889355291	-0.503193397888185	0.051284174924244	6.99313485359551e-23	1.35067077589657e-21	CDC25B
ENSG00000168264	1905.95041712683	0.500663128048928	0.0511346717554461	7.07296533981513e-23	1.36497242804838e-21	IRF2BP2
ENSG00000004864	1198.85885174538	-0.51067246827853	0.052081762384933	7.44756978251882e-23	1.43609102946903e-21	SLC25A13
ENSG00000143376	633.376157977183	0.692526327022017	0.0709026887276246	7.65143989131106e-23	1.47419823930387e-21	SNX27
ENSG00000145113	82.0464266125545	-1.8623256802012	0.193132601000684	7.73477880603624e-23	1.48903955448668e-21	MUC4
ENSG00000145740	1307.12234807308	0.608538352541682	0.0624126824794835	8.26707916312032e-23	1.59021680854088e-21	SLC30A5
ENSG00000076248	329.05932257627	-0.901047564971595	0.0927608330123571	8.30384327107051e-23	1.59598785735999e-21	UNG
ENSG00000198221	73.6400493218099	-2.24620835613034	0.234884796187837	8.56653335835101e-23	1.64513686186982e-21	NA
ENSG00000085117	2580.70542910329	-0.638179487735339	0.065422231224626	9.09565779369451e-23	1.74533101826649e-21	CD82
ENSG00000173801	7247.40677133972	-1.03085586549544	0.106253427099627	9.12697074666124e-23	1.74991684453858e-21	JUP
ENSG00000157150	112.91162418397	2.01836392218817	0.210792281355695	1.02188583737386e-22	1.95767447513782e-21	TIMP4
ENSG00000083123	246.430400106446	0.957593854115439	0.0989497730530961	1.04309220222007e-22	1.99667981806959e-21	BCKDHB
ENSG00000124224	410.378581997461	0.945822857551679	0.0977481568694688	1.09984666191859e-22	2.10361271593213e-21	NA
ENSG00000103876	701.056012184199	0.96158734566271	0.0995385125474302	1.21506717568533e-22	2.32210651664172e-21	FAH
ENSG00000010295	1527.38691312387	-0.59791855238326	0.0613970251798046	1.21896594133011e-22	2.327672665637e-21	IFFO1
ENSG00000165118	342.755760455243	0.900083860235986	0.0930414421682053	1.26399215371377e-22	2.4117011165685e-21	C9orf64
ENSG00000171611	51.9250372278989	-3.25445091908612	0.34177269642843	1.26711974841072e-22	2.41571569482955e-21	PTCRA
ENSG00000165507	6551.18792795914	-1.56641149280731	0.16374815406133	1.30517396462507e-22	2.48625632873938e-21	DEPP1
ENSG00000198682	4620.06442336269	0.906082679036222	0.0939361140702099	1.32762374223059e-22	2.52698190033278e-21	PAPSS2
ENSG00000020256	575.027844604279	0.737877276500809	0.0761237650740879	1.37492745012886e-22	2.61491036889133e-21	ZFP64
ENSG00000166741	1591.7922351529	1.29304437536901	0.134773899365987	1.45689755238208e-22	2.76857455968774e-21	NNMT
ENSG00000147649	2867.90212127611	1.05849620842282	0.1103300537605	1.64507644894236e-22	3.12366004408187e-21	MTDH
ENSG00000130300	822.271185151851	-1.22573035093494	0.127918745626925	1.74513507008861e-22	3.31098697140123e-21	PLVAP
ENSG00000132470	242.505440281198	1.13199084619946	0.118004882647862	1.92100389721883e-22	3.64172963712119e-21	ITGB4
ENSG00000084733	4610.57329888563	0.471565445565414	0.0486076442019442	1.93243919006751e-22	3.66046787832851e-21	RAB10
ENSG00000242114	583.579905655588	1.08699204378138	0.11334415144872	2.03174251271905e-22	3.84548410466681e-21	MTFP1
ENSG00000234465	256.50427911146	1.41760760251592	0.148555239644137	2.1082280649211e-22	3.98705118495735e-21	PINLYP
ENSG00000163214	525.389883378624	0.923470991050234	0.0961622198114465	2.22426177820011e-22	4.20312461882137e-21	DHX57
ENSG00000176890	1714.13316918501	-0.80444302498229	0.0838535220653711	2.60526799055878e-22	4.91916280905346e-21	TYMS
ENSG00000196935	618.799575001479	0.946103101946582	0.098710370419161	2.66945458025306e-22	5.03632829761253e-21	SRGAP1
ENSG00000185340	1526.17333716298	-0.778266673373672	0.0810052327667967	2.77292329913871e-22	5.2273590819706e-21	GAS2L1
ENSG00000082781	4956.26319992724	-0.811499646503081	0.0850336964252347	2.84944164907117e-22	5.36732017568857e-21	ITGB5
ENSG00000154721	46.8076653185337	-2.34901829012317	0.24736274642692	2.95485884275741e-22	5.56144963371294e-21	JAM2
ENSG00000181585	123.721551631872	2.38172394635362	0.252467179174045	3.17072916839028e-22	5.96299201851374e-21	TMIE
ENSG00000137364	640.463355275972	0.721582812968994	0.0750622961353345	3.24500943170073e-22	6.09782743686312e-21	TPMT
ENSG00000265688	116.470919373067	1.61545662784092	0.17015823115643	3.36647392607113e-22	6.32104356429044e-21	MILIP
ENSG00000129691	1740.15330391573	-0.490975528026568	0.0511368798389783	3.63383352492538e-22	6.81762630010244e-21	ASH2L
ENSG00000119912	1732.78691861168	0.937479488505634	0.0982585481475362	3.88456739711524e-22	7.28225255811865e-21	IDE
ENSG00000153574	1204.13048573949	-0.769685966279188	0.0804533734802798	4.04446636119791e-22	7.57599167118993e-21	RPIA
ENSG00000171566	1457.7500797392	0.568973903400987	0.0591021593315062	4.20458900996643e-22	7.86968356964534e-21	PLRG1
ENSG00000138449	1247.45681454092	-0.897953985611967	0.0941227928184304	4.23090500698668e-22	7.91266402336765e-21	SLC40A1
ENSG00000070269	431.289803128097	0.806853644170018	0.0843838874658247	4.2871730885228e-22	8.01154863304158e-21	TMEM260
ENSG00000269858	1083.95948661806	-0.516417383890525	0.0537156399129199	4.29434744173378e-22	8.01860667087031e-21	EGLN2
ENSG00000238260	175.009459510222	3.076697877944	0.328010816206276	4.65792031530748e-22	8.69061148473415e-21	NA
ENSG00000146731	6258.84840619194	-0.394053854141078	0.0412800610181583	4.87262324530191e-22	9.08401689064894e-21	CCT6A
ENSG00000272398	221.402154652199	-1.73784440596582	0.184665229975543	5.0162916405988e-22	9.34447634581002e-21	CD24
ENSG00000198844	3698.6865274594	-0.770340708534991	0.0806775222344915	5.12390355752328e-22	9.53741102244989e-21	ARHGEF15
ENSG00000161653	171.745020222351	1.48908868873417	0.157640261909338	5.71388524070187e-22	1.06271961742353e-20	NAGS
ENSG00000018408	3951.5557801837	-0.964497794761115	0.102191741409809	5.92408838102287e-22	1.10094751156616e-20	WWTR1
ENSG00000139410	284.394517434263	1.14990882944985	0.121483315484872	6.25637308672888e-22	1.16178534691562e-20	SDSL
ENSG00000128917	1487.74860129639	-1.14503787250641	0.121226488581477	6.31569558541445e-22	1.17187930194145e-20	DLL4
ENSG00000198833	9402.93640917865	0.370774512163746	0.0387475521627847	6.52057316896393e-22	1.20894397434318e-20	UBE2J1
ENSG00000105722	1909.18171086756	-0.940187614637277	0.0988184088112744	6.61016031633308e-22	1.22459186645285e-20	ERF
ENSG00000135414	311.730921390152	-1.0404150104577	0.110121063927424	6.64291684320955e-22	1.22969508496809e-20	GDF11
ENSG00000156504	790.349507214094	-0.745355013995619	0.0783299622832342	6.69120328025064e-22	1.23766285125765e-20	PABIR2
ENSG00000141556	2221.13330932721	-0.513805214278026	0.0537108399666641	6.75842341633486e-22	1.24911753697992e-20	TBCD
ENSG00000122873	1146.48138065399	1.69261189150405	0.180402666890727	6.81329860452374e-22	1.2582744418151e-20	CISD1
ENSG00000166199	447.94421115043	0.980109201946188	0.103432527541889	7.2298628203767e-22	1.33416123758038e-20	ALKBH3
ENSG00000105135	1555.81138665487	0.599242888069161	0.0633673353910989	7.43570415059976e-22	1.37107413564418e-20	ILVBL
ENSG00000181704	1726.20796495825	0.649456283968894	0.0681028706601719	7.56563981153649e-22	1.39394403459707e-20	YIPF6
ENSG00000171680	3211.02858512092	-1.43500420147074	0.153054256952359	7.91893197973679e-22	1.45789885012284e-20	PLEKHG5
ENSG00000125731	91.3933258928729	1.55672104113692	0.16541115714339	7.9731890973828e-22	1.46674364050217e-20	SH2D3A
ENSG00000261652	76.3429822380272	2.91879264993676	0.311486195978965	8.1279391434717e-22	1.49404688212009e-20	PIERCE2
ENSG00000114541	1472.62638211656	-0.966962299001234	0.102256017595477	8.26519051818656e-22	1.51809359229758e-20	FRMD4B
ENSG00000234072	213.570194707187	-1.05256409604764	0.111501253706566	8.98418472536577e-22	1.64887035682802e-20	NA
ENSG00000154122	983.706343010579	-0.610259724204951	0.0640695716771659	9.16456569215355e-22	1.68066883812127e-20	ANKH
ENSG00000105136	284.06711078264	1.06674048693418	0.112167027002063	9.27429631200725e-22	1.69947159593164e-20	ZNF419
ENSG00000109466	948.632693787587	0.822214059323178	0.0868172405278054	1.00255449914643e-21	1.8342861464228e-20	KLHL2
ENSG00000119844	676.513533655102	0.609375266077908	0.0640382857519428	1.00217437308394e-21	1.8342861464228e-20	AFTPH
ENSG00000077684	1133.12575777564	0.662099878273982	0.0697845478209224	1.09238360636277e-21	1.99709046300342e-20	JADE1
ENSG00000159128	887.072253215054	-0.840537576913458	0.0887622773723088	1.13609414899093e-21	2.07539428053282e-20	IFNGR2
ENSG00000189056	48.3493349696793	2.37685878256945	0.255070510453616	1.15743974988306e-21	2.11275274375405e-20	RELN
ENSG00000128567	19287.4318665802	-1.34456386313932	0.143594043046433	1.19160683643595e-21	2.17343930089345e-20	PODXL
ENSG00000168036	11523.5050675211	-0.917759573366855	0.0975008469592452	1.20607372878697e-21	2.1981275789058e-20	CTNNB1
ENSG00000139531	400.13835411433	-0.898103736360361	0.0953739600624606	1.22465466603966e-21	2.2302700175824e-20	SUOX
ENSG00000132334	2777.78765809062	-0.852048813509695	0.0905704564718077	1.23485240730049e-21	2.24710767286864e-20	PTPRE
ENSG00000114166	727.45997579547	-0.925015518231264	0.0983147864301405	1.24030750639246e-21	2.25529566763289e-20	KAT2B
ENSG00000233695	288.567986428103	-1.04346246144601	0.111330131445004	1.2535753017055e-21	2.27766622562381e-20	NA
ENSG00000105655	1061.66980066888	-1.13485501888933	0.121252527555881	1.37134410301346e-21	2.4897279630249e-20	ISYNA1
ENSG00000156709	1344.76643533648	0.571733234316485	0.0603760086536907	1.45673343731912e-21	2.6427227200312e-20	AIFM1
ENSG00000186141	812.07855671405	0.65515267979578	0.0694317186284324	1.47465257122014e-21	2.67317588217648e-20	POLR3C
ENSG00000153132	38.7620261337831	3.92075281885934	0.419054143933319	1.47653741917435e-21	2.67453846257506e-20	CLGN
ENSG00000151640	1508.70158008296	-0.763176039531344	0.0810365381132405	1.48759160606041e-21	2.69249517532499e-20	DPYSL4
ENSG00000168314	76.8836993498314	-2.11064126404917	0.226360220005735	1.49484826257761e-21	2.70355622171316e-20	MOBP
ENSG00000168702	23.5021218611911	-2.96719581665682	0.31693296036557	1.50819537056311e-21	2.72560697825655e-20	LRP1B
ENSG00000135040	727.462951614703	0.612937647738647	0.0647771807808114	1.59332705928478e-21	2.8772536536526e-20	NAA35
ENSG00000154265	296.545682184836	1.2309231595129	0.131630562816385	1.64121731988244e-21	2.96146874494383e-20	ABCA5
ENSG00000145088	56.9209958425189	2.98986460074505	0.320954782122624	1.69154966787105e-21	3.04995838511021e-20	EAF2
ENSG00000184743	2059.9684655212	1.07013785140774	0.11428778882612	1.77283582472388e-21	3.19408176604069e-20	ATL3
ENSG00000260942	240.319845097632	-1.98346635240521	0.213997420817482	1.898843839651e-21	3.41849826875995e-20	NA
ENSG00000278291	138.592761758394	-1.45563863529754	0.156439951787838	1.95242968542809e-21	3.5122900484355e-20	NA
ENSG00000166822	604.370551862	0.898883578983537	0.0958882524516949	2.19254936208142e-21	3.94124524324796e-20	TMEM170A
ENSG00000135090	1902.43981144812	0.416040642925824	0.0440862005098753	2.19457017431881e-21	3.94187559012729e-20	TAOK3
ENSG00000129317	299.466614338356	1.24830504132557	0.134196575273112	2.38534261121313e-21	4.28128184865797e-20	PUS7L
ENSG00000132383	2119.4123693344	-0.483814486241054	0.0512560978707301	2.40794575297815e-21	4.31856653964971e-20	RPA1
ENSG00000126945	2558.84132957501	-0.444583004023221	0.0470416323595932	2.53194228939209e-21	4.53750204360153e-20	HNRNPH2
ENSG00000064763	476.548298421114	-0.723931995065466	0.0769061015246084	2.53398742912831e-21	4.53772164660747e-20	FAR2
ENSG00000114315	577.830713349901	-1.25031214174781	0.134558745350375	2.54011285927445e-21	4.54524213075024e-20	HES1
ENSG00000160360	1190.2832957031	-0.87096809541191	0.0930716068428407	2.57119932303653e-21	4.59738230472031e-20	GPSM1
ENSG00000116717	6209.19472609313	0.884664210998816	0.0944934719575535	2.61393437878951e-21	4.67025580682741e-20	GADD45A
ENSG00000129484	485.260252267321	0.873679875511861	0.0932770493086538	2.75007695246347e-21	4.90978186324075e-20	PARP2
ENSG00000078804	1711.40600321527	-0.742320451265044	0.0791261250126779	2.84127664130981e-21	5.06876880485217e-20	TP53INP2
ENSG00000133313	3626.10050227013	0.481503905236661	0.0511541385799317	3.01210618477717e-21	5.36946602515942e-20	CNDP2
ENSG00000174804	7616.85191212781	0.594473093773089	0.063159095971614	3.11332682875994e-21	5.54571621225601e-20	FZD4
ENSG00000124193	4124.75103766913	-0.391481704931712	0.0415979391987006	3.52477328977794e-21	6.27388379979932e-20	SRSF6
ENSG00000124588	2057.93061619247	0.90534861110348	0.097319930215652	3.5791031548122e-21	6.36578693744367e-20	NQO2
ENSG00000140937	2017.81956602443	-0.935424477216273	0.100451934145954	3.58507151018459e-21	6.37160073670006e-20	CDH11
ENSG00000134802	1917.88556224674	-0.563919217824315	0.0601069318219085	3.61851718091733e-21	6.42620334868404e-20	SLC43A3
ENSG00000145284	1423.52297110385	-0.568858057097362	0.060677077110533	3.75013805275074e-21	6.65002725168801e-20	SCD5
ENSG00000198961	5232.05548543621	1.23104187159145	0.133041363906517	3.75018484535071e-21	6.65002725168801e-20	PJA2
ENSG00000154781	702.379349973822	0.877900994496371	0.0941668495699088	3.81781595298909e-21	6.76487178096459e-20	CCDC174
ENSG00000237172	574.477703173304	-0.761362026849901	0.0812459188597201	3.85743562041734e-21	6.82994715026933e-20	B3GNT9
ENSG00000221817	194.396287011083	1.09886410435959	0.118401205316328	3.89117980660771e-21	6.88452966983173e-20	PPP3CB-AS1
ENSG00000131730	39.2285357238385	3.26838655212892	0.353616976482574	4.00595909190266e-21	7.08229561701024e-20	CKMT2
ENSG00000153790	101.611702696841	1.60158540237943	0.173340496005135	4.08881464188139e-21	7.22336850132369e-20	C7orf31
ENSG00000059377	382.51760389386	0.97593863078497	0.1051209828811	4.41543089600299e-21	7.79454001551702e-20	TBXAS1
ENSG00000204954	174.988524441186	-1.11206941067036	0.120049716500605	4.67978441125124e-21	8.25502777835215e-20	UQCC6
ENSG00000130021	921.810445227497	-0.74614511976125	0.0798711665729764	4.89513667417357e-21	8.62845524898019e-20	PUDP
ENSG00000157193	1064.11061596068	1.32161383072165	0.1436185471431	5.57906494110378e-21	9.82664856268145e-20	LRP8
ENSG00000118762	731.738520618364	1.05284744618962	0.113998526234854	5.65389287651697e-21	9.95102010973553e-20	PKD2
ENSG00000113838	469.193075988498	0.693555780456725	0.0745155480408152	5.99600067274894e-21	1.05452762949494e-19	TBCCD1
ENSG00000169991	959.76813952397	-0.892465980151301	0.0962391241209105	6.22132955901036e-21	1.09334192294685e-19	IFFO2
ENSG00000176595	128.83181654494	1.79176373540416	0.195450483165598	6.27186457161352e-21	1.10140288407159e-19	KBTBD11
ENSG00000137831	8209.54511084385	-1.49888918986026	0.163672966661936	6.64228063491897e-21	1.16558444271641e-19	UACA
ENSG00000198648	598.698729387625	0.704264619432618	0.075888163659502	7.80511872146491e-21	1.36862118918287e-19	STK39
ENSG00000132002	3766.23754530052	0.734990722546829	0.0792878160836132	7.92002275193861e-21	1.38773850773018e-19	DNAJB1
ENSG00000110876	91.7657074115716	-1.6449588254788	0.17985585505844	7.98320024289205e-21	1.39777071315088e-19	SELPLG
ENSG00000138796	250.040132382058	-0.980732999760071	0.106557112452816	8.30790052149996e-21	1.45354387033686e-19	HADH
ENSG00000255471	233.288519303887	1.69290527079934	0.18569480497777	9.035491317159e-21	1.57967160050064e-19	NA
ENSG00000172572	522.845012206207	-1.36712834642322	0.14929047651806	9.16618814060307e-21	1.60133510358633e-19	PDE3A
ENSG00000163072	796.050990951916	-0.648873466343531	0.0700638553778963	9.22305034944121e-21	1.61007717712656e-19	NOSTRIN
ENSG00000120948	2083.09539219933	-0.496471943809959	0.0532787002933905	9.51500706913012e-21	1.65981668030753e-19	TARDBP
ENSG00000166289	551.708155739795	0.916010852541693	0.0994694140114897	9.82603867523971e-21	1.71280771649193e-19	PLEKHF1
ENSG00000111906	381.456708478339	1.5559756465723	0.170742036080619	1.00689717074111e-20	1.75385882094699e-19	HDDC2
ENSG00000114993	212.39340144295	-1.01588538820349	0.110558541962644	1.01801461356999e-20	1.77191599627426e-19	RTKN
ENSG00000144152	151.010169461624	-1.26669603478552	0.138678942824531	1.05087427739483e-20	1.82776232093389e-19	FBLN7
ENSG00000186106	386.112534273988	-0.722395724521049	0.0782399184573888	1.15455725929352e-20	2.00661711589439e-19	ANKRD46
ENSG00000176907	3492.78940426638	-1.02731585608226	0.112418127751775	1.17420640587003e-20	2.03926560642712e-19	TCIM
ENSG00000163412	176.790119286103	1.24776643759715	0.136139685050073	1.18308269608271e-20	2.05317042595178e-19	EIF4E3
ENSG00000116857	558.909922378507	0.956041906304161	0.104283908357614	1.26288990597531e-20	2.19006080535116e-19	TMEM9
ENSG00000111371	8847.30253408097	1.06276416605357	0.116435154788685	1.27846430300301e-20	2.2138161760438e-19	SLC38A1
ENSG00000112936	30.0721284921105	-3.83752300922607	0.42385152712845	1.27837480399212e-20	2.2138161760438e-19	C7
ENSG00000100100	200.975398430708	-1.5137770887455	0.166319243516412	1.28904172857053e-20	2.2298598440171e-19	PIK3IP1
ENSG00000226741	54.9465384721779	-1.92095613728853	0.211745374700859	1.28961896749569e-20	2.2298598440171e-19	LINC02554
ENSG00000169223	7148.89258125685	0.901904563060661	0.0977019382327469	1.38796666046866e-20	2.39815440119922e-19	LMAN2
ENSG00000148175	9836.50904704105	-0.471913986932648	0.0511406388056208	1.41275676078715e-20	2.43920154119226e-19	STOM
ENSG00000180998	50.6476465023793	-2.27811539326781	0.251986310349901	1.56784451713835e-20	2.704990226133e-19	GPR137C
ENSG00000101306	140.646262081273	-1.88046456346131	0.207602180056714	1.57419327204481e-20	2.71364997694905e-19	MYLK2
ENSG00000111799	486.577501834224	-1.8555780032924	0.205498538569607	1.57516332023566e-20	2.71364997694905e-19	COL12A1
ENSG00000172375	779.881821035903	0.774384517657726	0.0842870964893654	1.70779638225941e-20	2.94000074500997e-19	C2CD2L
ENSG00000165688	1636.26103028832	-0.452730890639679	0.0491611807159396	1.7423779233276e-20	2.99734721183514e-19	PMPCA
ENSG00000261175	278.338203876453	0.960711485543868	0.105181840200726	1.85623155947911e-20	3.19087962613445e-19	NA
ENSG00000034152	1317.95023298526	-0.786106113605144	0.0858173025842275	1.87370331054603e-20	3.21856954406895e-19	MAP2K3
ENSG00000127252	39.5260702082233	-3.1398025828442	0.349058139984307	1.88197366261569e-20	3.23042490073132e-19	PLAAT1
ENSG00000129925	4962.66185546565	-0.737028893190748	0.0803305377735462	1.93148269559841e-20	3.31299815272629e-19	PGAP6
ENSG00000166960	167.716240518013	-1.51053864003366	0.166976374425552	1.95581664335296e-20	3.35230097432219e-19	CCDC178
ENSG00000150051	40.290219874379	5.79522654172564	0.623514232284663	2.01911624683676e-20	3.45828604193333e-19	MKX
ENSG00000268403	61.5818811999359	-1.98609237718979	0.21968212686117	2.1142107478412e-20	3.61853532056186e-19	NA
ENSG00000162729	315.464653973502	0.769821706737557	0.0840079192523603	2.20058055076226e-20	3.76363059123846e-19	IGSF8
ENSG00000254827	216.103526381679	1.9582459486861	0.217698830007926	2.33267214556285e-20	3.98665662415455e-19	SLC22A18AS
ENSG00000066735	733.715259578666	-1.4086665743659	0.155973942357649	2.4092526606468e-20	4.11455725735063e-19	KIF26A
ENSG00000108433	900.332306648842	0.665581607531489	0.072729948758469	2.46553229013068e-20	4.20762784610733e-19	GOSR2
ENSG00000139641	8901.37103582335	0.780536327256203	0.0852283319425531	2.52845673051114e-20	4.31189564693092e-19	ESYT1
ENSG00000087263	1478.59156859867	0.44268960227334	0.0481390046294049	2.7123969287796e-20	4.62223771213402e-19	OGFOD1
ENSG00000259070	42.3735795552202	-2.57656006024859	0.287963763116149	2.84893469949335e-20	4.85141102290347e-19	LINC00639
ENSG00000187446	3529.08747374899	0.440127986065142	0.04793112292695	3.02887093743266e-20	5.15410323469976e-19	CHP1
ENSG00000126522	1362.76330423041	0.883271280467157	0.0971643407491497	3.10761160458994e-20	5.28428307575878e-19	ASL
ENSG00000099889	3596.31083034882	-0.966948875739824	0.106787434088028	3.1255386045917e-20	5.31094039924934e-19	ARVCF
ENSG00000264364	2043.85977121219	0.489616789479101	0.0533568793742778	3.18011208808898e-20	5.39978456856663e-19	DYNLL2
ENSG00000165617	52.1194660830227	2.60995695864931	0.291623268981991	3.19942992097538e-20	5.42868044535305e-19	DACT1
ENSG00000117122	632.12941416753	-0.879769578385797	0.0969472842301861	3.41770894904922e-20	5.79488265915658e-19	MFAP2
ENSG00000134253	106.130296964802	1.45311684778656	0.161397639429702	3.46637414206751e-20	5.87317749469328e-19	TRIM45
ENSG00000167123	1134.84896856905	-0.934580264191069	0.103183257076828	3.71763802144663e-20	6.2943825381767e-19	CERCAM
ENSG00000166734	2023.04490597015	0.620233506410618	0.0681944689275079	3.76078658187197e-20	6.36287346991701e-19	GOLM2
ENSG00000071243	532.761610139812	0.7393682458578	0.0811124421361418	3.81828320850539e-20	6.45552437586993e-19	ING3
ENSG00000105767	144.088223461259	-1.41348090269176	0.157330019348713	3.85856900928664e-20	6.51896533694941e-19	CADM4
ENSG00000169860	162.191202640651	-1.50768509091132	0.167995016046976	3.88834241175483e-20	6.56456778270655e-19	P2RY1
ENSG00000143149	1988.73415513734	0.448547729951438	0.0492544569008569	4.02127756168323e-20	6.78414531885973e-19	ALDH9A1
[truncated: 22,203 more rows]

## Sheet: DGE Ad-VEGF-A165vs.Ad-CMV
Ensembl ID	baseMean	log2FoldChange	lfcSE	pvalue	padj	gConver_Hg_symbol
[truncated: 19,167 more rows]

[truncated: 3 more sheets: GSEA Ad-VEGF-B186R127Svs.Ad-CMV, GSEA Ad-VEGF-B186vs.Ad-CMV, GSEA Ad-VEGF-A165vs.Ad-CMV]
