# Supplementary material for: VEGF-B is a novel mediator of ER stress which induces cardiac angiogenesis via RGD-binding integrins independent of VEGFR1/NRP activities
Source: Mol Ther. 2025 Mar 12;33(7):3242–56. doi: 10.1016/j.ymthe.2025.03.012 (PMC12265967; doi:10.1016/j.ymthe.2025.03.012)
Supplement: Table S4. Summary of DIA-based protein identification and quantification [file mmc3.xlsx]

## Sheet: DIA results_Extracted proteins
30 screened proteins that are localized to the cell membrane, adhesion junctions, and extracellular matrix, involved in communication, adhesion, and structural support
Protein.Group	Protein.Ids	Protein.Names	Genes	First.Protein.Description	C-1	C-2	C-3	C-4	C-5
Q14031	Q14031	CO4A6_HUMAN	COL4A6	Collagen alpha-6(IV) chain	11144.1	13211.2		16625.5	37179.6
P06756	P06756	ITAV_HUMAN	ITGAV	Integrin alpha-V	22802.4
Q7L576	Q7L576	CYFP1_HUMAN	CYFIP1	Cytoplasmic FMR1-interacting protein 1	101788	118940		100427	75559.2
P43121	P43121	MUC18_HUMAN	MCAM	Cell surface glycoprotein MUC18	30599.7
P05556	P05556	ITB1_HUMAN	ITGB1	Integrin beta-1	98912.2
P08648	P08648	ITA5_HUMAN	ITGA5	Integrin alpha-5	446946				20884.2
P02461	P02461	CO3A1_HUMAN	COL3A1	Collagen alpha-1(III) chain	254095
P12111	P12111	CO6A3_HUMAN	COL6A3	Collagen alpha-3(VI) chain	245878
P02452	P02452	CO1A1_HUMAN	COL1A1	Collagen alpha-1(I) chain	191660
Q09666	Q09666	AHNK_HUMAN	AHNAK	Neuroblast differentiation-associated protein AHNAK	142559				77881.8
P12109	P12109	CO6A1_HUMAN	COL6A1	Collagen alpha-1(VI) chain	119223
Q05707	Q05707	COEA1_HUMAN	COL14A1	Collagen alpha-1(XIV) chain	58656.3
P07355	P07355;A6NMY6	ANXA2_HUMAN	ANXA2	Annexin A2	45399.7				24324.4
Q15063	Q15063;Cont_Q2KJC7	POSTN_HUMAN	POSTN	Periostin	35247.1
P13987	P13987	CD59_HUMAN	CD59	CD59 glycoprotein	33998.6				18123.9
P62258	P63104;P31947;P31946;Q04917;P27348;P61981;P62258	1433E_HUMAN	YWHAE	14-3-3 protein epsilon	32156.9				3802.65
P08123	P08123	CO1A2_HUMAN	COL1A2	Collagen alpha-2(I) chain	32055.1
Q13045	Q13045	FLII_HUMAN	FLII	Protein flightless-1 homolog	30531
P08133	P08133	ANXA6_HUMAN	ANXA6	Annexin A6	28497.9	24611.2	22408.9
P08758	P08758	ANXA5_HUMAN	ANXA5	Annexin A5	26972				22033.5
P62937	P62937	PPIA_HUMAN	PPIA	Peptidyl-prolyl cis-trans isomerase A	25944.6				17703.7
P02751	P02751	FINC_HUMAN	FN1	Fibronectin	23800.7
P26038	P15311;P35241;P26038	MOES_HUMAN	MSN	Moesin	5916.9	32251.1
P15153	P15153;P60763;P63000	RAC2_HUMAN	RAC2	Ras-related C3 botulinum toxin substrate 2					190509
P07947	Q8IZL9;P51451;P11362;Q9UPZ9;P06239;P07947;P20794;P08631;P21802;P22607;P06241;P07948;P09769;P22455	YES_HUMAN	YES1	Tyrosine-protein kinase Yes					27944.6
P02655	P02655	APOC2_HUMAN	APOC2	Apolipoprotein C-II					24974.1
P11233	P11233	RALA_HUMAN	RALA	Ras-related protein Ral-A					21921.9
P04083	P04083	ANXA1_HUMAN	ANXA1	Annexin A1					16501.1
P61026	P61026	RAB10_HUMAN	RAB10	Ras-related protein Rab-10					12369.6
P84095	P84095	RHOG_HUMAN	RHOG	Rho-related GTP-binding protein RhoG					5350.86

## Sheet: Contaminants
Protein.Group	Protein.Ids	Protein.Names	Genes	First.Protein.Description	2_QC1	3_QC2	C-1	C-2	C-3	C-4	C-5
Cont_P02769	Cont_P02769	ALBU_BOVIN	ALB	Albumin	23794600	15379200	432045000	477827000	490653000	484727000	228479000
Cont_P81644	Cont_P81644	APOA2_BOVIN	APOA2	Apolipoprotein A-II			56666000	26427900	51746800	37940900	432964000
Cont_P00761	Cont_P00761	TRYP_PIG		Trypsin	2527360000	1685900000	36105000	74732300	60266100	59707600	12031600
Cont_Q1WEI2	Cont_Q1WEI2	Q1WEI2_PSEAI	prpL	Protease IV	843038000	320760000	17158700	21374500	20225500	21164200	4333180
Cont_P02672	Cont_P02672	FIBA_BOVIN	FGA	Fibrinogen alpha chain			13710400	13741700	13892300	13591300	19484700
Cont_P15497	Cont_P15497	APOA1_BOVIN	APOA1	Apolipoprotein A-I			10091300	9640230	8844060	8204700	19854700
Cont_Q3MHN5	Cont_Q3MHN5;Cont_F1N5M2	VTDB_BOVIN	GC	Vitamin D-binding protein			1757090	1750670	1813710	1710090	1237480
Cont_Q28107	Cont_Q28107	FA5_BOVIN	F5	Coagulation factor V			982493	848819	728634	578957	1206350
Cont_P01966	Cont_P01966	HBA_BOVIN	HBA	Hemoglobin subunit alpha			694410	486802	481240	433172	3217300
Cont_A2I7N3	Cont_A2I7N0;Cont_A2I7N3	SPA37_BOVIN	SERPINA3-7	Serpin A3-7			576388	689431	426724	523283	368100
Cont_F1N5M2	Cont_F1N5M2	F1N5M2_BOVIN	GC	Gc-globulin			456784	339612	407270	400960	403962
Cont_Q9TTE1	Cont_Q9TTE1;Cont_A2I7N0;Cont_A2I7N1	SPA31_BOVIN	SERPINA3-1	Serpin A3-1			420197	406621	435220	414762	529134
Cont_P34955	Cont_P34955	A1AT_BOVIN	SERPINA1	Alpha-1-antiproteinase			383488	373197	382430	367085	576508
Cont_P02070	Cont_P02070	HBB_BOVIN	HBB	Hemoglobin subunit beta			371515	300371	320134	284338	798323
Cont_P41361	Cont_P41361	ANT3_BOVIN	SERPINC1	Antithrombin-III			317525	361413	329169	360860	348005
Cont_P01045	Cont_P01044;Cont_P01044-2;Cont_P01045;Cont_P01045-2	KNG2_BOVIN	KNG2	Kininogen-2			214515	178706	192119	176440	362044
Cont_P12763	Cont_P12763	FETUA_BOVIN	AHSG	Alpha-2-HS-glycoprotein			207342	208616	296517	219460	377596
Cont_Q3KUS7	Cont_Q3KUS7	Q3KUS7_BOVIN	BF	C3/C5 convertase (Fragment)			202666	220768	205405	217050	313683
Cont_Q32PJ2	Cont_Q32PJ2	APOA4_BOVIN	APOA4	Apolipoprotein A-IV			194733	143375	136974	120845	614968
Cont_Q7SIH1	Cont_Q7SIH1	A2MG_BOVIN	A2M	Alpha-2-macroglobulin			188493	168618	222261	181051	366277
Cont_Q3SZR3	Cont_Q3SZR3	A1AG_BOVIN	ORM1	Alpha-1-acid glycoprotein			175484	179314	178980	171762	320233
Cont_P17690	Cont_P17690	APOH_BOVIN	APOH	Beta-2-glycoprotein 1			169453	160444	164257	161412	234248
Cont_Q1RMN8	Cont_Q1RMN8	Q1RMN8_BOVIN	IGL@	Immunoglobulin light chain, lambda gene cluster			161101	152025	131630	168085	233490
Cont_Q2KIH2	Cont_Q2KIH2	Q2KIH2_BOVIN	APON	ApoN protein			136432	115342	93106.9	102354	185973
Cont_Q2UVX4	Cont_Q2UVX4	CO3_BOVIN	C3	Complement C3			118405	129489	132427	134463	132283
Cont_A0A3Q1M3L6	Cont_A0A3Q1M3L6	A0A3Q1M3L6_BOVIN		Uncharacterized protein			92050	110377	116860	81052.9	166557
Cont_P02666	Cont_P02666	CASB_BOVIN	CSN2	Beta-casein			88114.5	58677.7	69927.7	68018	78421.1
Cont_Q3SZV7	Cont_Q3SZV7	HEMO_BOVIN	HPX	Hemopexin			76374.9	59867.5	55222.5	51989.2	97672.3
Cont_P01030	Cont_P01030	CO4_BOVIN	C4	Complement C4 (Fragments)			74024	93770.7	106659	85488.8	124053
Cont_P02081	Cont_P02081	HBBF_BOVIN		Hemoglobin fetal subunit beta			69541.3	48275.4	67222.2	34230.6	112212
Cont_P02662	Cont_P02662	CASA1_BOVIN	CSN1S1	Alpha-S1-casein			53109.8		38933.2	18174.4	22130
Cont_P02663	Cont_P02663	CASA2_BOVIN	CSN1S2	Alpha-S2-casein			52087.8	33650.3	48717	34634.8	62888.3
Cont_Q32PI4	Cont_Q32PI4	Q32PI4_BOVIN	CFI	Complement factor I			50763.9	53034.6	54352.9	55385.9	109078
Cont_P17697	Cont_P17697	CLUS_BOVIN	CLU	Clusterin			50743.8	33060.1	31949.6	34474.1	61571.6
Cont_Q3MHN2	Cont_Q3MHN2	CO9_BOVIN	C9	Complement component C9			44206.3	33509.2	40085.7	36904.9	154387
Cont_Q3SX14	Cont_Q3SX14	GELS_BOVIN	GSN	Gelsolin			41469.8	36414.4	46036.7	36373.3	74275.9
Cont_P00735	Cont_P00735	THRB_BOVIN	F2	Prothrombin			40997.3	52545.6	55563.6	53245.4	119389
Cont_P00978	Cont_P00978	AMBP_BOVIN	AMBP	Protein AMBP			33040	31072.3	28354.5	28094	31207.3
Cont_A5PJ69	Cont_A5PJ69	A5PJ69_BOVIN	SERPINA10	SERPINA10 protein			29732.1		29625.6	31297.8	42632.8
Cont_Q2KJF1	Cont_Q2KJF1	A1BG_BOVIN	A1BG	Alpha-1B-glycoprotein			16517.3		11491.7	2600.78	16265.4
Cont_Q2KIF2	Cont_Q2KIF2	Q2KIF2_BOVIN	LRG1	Leucine-rich alpha-2-glycoprotein 1			16244.6		9603.33	8120.31	29395
Cont_A2I7N0	Cont_A2I7N0	SPA34_BOVIN	SERPINA3-4	Serpin A3-4			14032.8	4685.37	12402.9		20060.1
Cont_A0A3Q1M032;Cont_G5E513	Cont_G5E513;Cont_A0A3Q1M032	A0A3Q1M032_BOVIN;G5E513_BOVIN		Uncharacterized protein			11337.5	10292.7
Cont_Q2KIU3	Cont_Q2KIU3	HP252_BOVIN		Protein HP-25 homolog 2			10304				44694.3
Cont_Q2KIT0	Cont_Q2KIT0	HP20_BOVIN		Protein HP-20 homolog			4998.58				9201.76
Cont_A2I7N1	Cont_A2I7N1	SPA35_BOVIN	SERPINA3-5	Serpin A3-5							53155.7
Cont_G3N188	Cont_G3N188	G3N188_BOVIN		Ig-like domain-containing protein							20028.6
Cont_P00004;Cont_P62894	Cont_P00004;Cont_P62894	CYC_BOVIN;CYC_HORSE	CYCS	Cytochrome c							11872.9
Cont_P00366;P00367	P00367;P49448;Cont_P00366	DHE3_BOVIN;DHE3_HUMAN	GLUD1	Glutamate dehydrogenase 1, mitochondrial							7352.3
Cont_P02676	Cont_P02676	FIBB_BOVIN	FGB	Fibrinogen beta chain							21293.5
Cont_P02777	Cont_P02777	PLF4_BOVIN	PF4	Platelet factor 4							74866.7
Cont_P06868	Cont_P06868	PLMN_BOVIN	PLG	Plasminogen							32749.9
Cont_P28800	Cont_P28800	A2AP_BOVIN	SERPINF2	Alpha-2-antiplasmin						12769.7	30102.3
Cont_P50448	Cont_P50448	F12AI_BOVIN		Factor XIIa inhibitor							14599
Cont_Q03247	P02649;Cont_Q03247	APOE_BOVIN	APOE	Apolipoprotein E							17918
Cont_Q05443	Cont_Q05443	LUM_BOVIN	LUM	Lumican			329590
Cont_P00883;P04075	P04075;Cont_P00883	ALDOA_HUMAN;ALDOA_RABIT	ALDOA	Fructose-bisphosphate aldolase A		181418000	20392				41576.3
Cont_P04264;P04264	P04259;P04264;Cont_P04264;Cont_P04259	K2C1_HUMAN	KRT1	Keratin, type II cytoskeletal 1	11297700	42005200	1067350	1163890	1878120	661887	445178
Cont_P02768;P02768	P02768;Cont_P02768;Cont_P02768-2	ALBU_HUMAN	ALB	Albumin		3499360	1062130	982210	1004480	806007	781983
Cont_P35527;P35527	P35527;Cont_P35527	K1C9_HUMAN	KRT9	Keratin, type I cytoskeletal 9	6496350	22532400	661622	696928	770587	382781	194862
Cont_P13645;P13645	P13645;Cont_P13645	K1C10_HUMAN	KRT10	Keratin, type I cytoskeletal 10	3647800	18885500	488883	337179	1085570	287215	258083
Cont_P35908;P35908	P35908;Cont_P35908	K22E_HUMAN	KRT2	Keratin, type II cytoskeletal 2 epidermal	532748	4677280	236457	99089.2	356955	67964	78325.8
Cont_P13647;P13647	P13647;Cont_Q922U2;Cont_P13647;Cont_Q5XQN5	K2C5_HUMAN	KRT5	Keratin, type II cytoskeletal 5		1560780	64344.8	58574.3	70955.2	39098.6	33109.9
Cont_P02533;P02533	Q04695;P19012;P08779;P08727;P02533;Cont_Q9QWL7;Cont_P19001;Cont_Q6IFX2;Cont_P02533;Cont_P19012;Cont_P19012-2;Cont_P08779;Cont_Q04695;Cont_P08727	K1C14_HUMAN	KRT14	Keratin, type I cytoskeletal 14		3109970	119816	94850.1	202268	57939.9	47848.5
Cont_P02538;P02538	P02538;O95678;P48668;Cont_P50446;Cont_Q8BGZ7;Cont_P02538;Cont_P48668;Cont_O95678	K2C6A_HUMAN	KRT6A	Keratin, type II cytoskeletal 6A		351904	4796.1	27357.8	54618	13011.1	6267.29
Cont_P13646;Cont_P13646-3;P13646	P19012;P13646;Cont_O77727;Cont_P13646;Cont_P13646-2;Cont_P13646-3;Cont_P19012	K1C13_HUMAN	KRT13	Keratin, type I cytoskeletal 13			49318.2
Cont_Q01546;Q01546	P12035;Q01546;Cont_P12035;Cont_Q01546	K22O_HUMAN	KRT76	Keratin, type II cytoskeletal 2 oral			27433.6
Cont_Q5KR48;Cont_Q5KR48-2;P07951;P67936	P07951;P67936;Cont_Q5KR48;Cont_Q5KR48-2	TPM2_BOVIN;TPM2_HUMAN;TPM4_HUMAN	TPM2;TPM4	Tropomyosin beta chain			7678.22				5177
Cont_P08729;P08729	P08729;Cont_P08729;Cont_Q3KNV1	K2C7_HUMAN	KRT7	Keratin, type II cytoskeletal 7						23234.9
Cont_Q14CN4;Cont_Q14CN4-2;Cont_Q14CN4-3;Q14CN4	Q14CN4;Q7RTS7;Cont_Q14CN4;Cont_Q14CN4-2;Cont_Q14CN4-3;Cont_Q7RTS7	K2C72_HUMAN	KRT72	Keratin, type II cytoskeletal 72			140616
Cont_P19012;P19012	P19012;Cont_P19012;Cont_P19012-2	K1C15_HUMAN	KRT15	Keratin, type I cytoskeletal 15			108252
Cont_P07744	Cont_P07744	K2C4_MOUSE	Krt4	Keratin, type II cytoskeletal 4			102627	8274.61

## Sheet: Groups
			Selected area in immunoblotting (kDa)		> 130 kDa	(75-130) kDa	(55-75) kDa	(45-55) kDa	<45 kDa
			Group division (based on band size)	Control ( C )	C1	C2	C3	C4	C5
				Saturated (S)
